# Supplementary material for: Twenty years after storm Gudrun: A lasting impact on forest science that highlights the critical role of forest monitoring
Source: Ambio. 2025 Mar 22;54(9):1473–8. doi: 10.1007/s13280-025-02159-z (PMC12307258; doi:10.1007/s13280-025-02159-z)
Supplement: Supplementary file 1 — Supplementary file1 (XLS 6094 KB) [file 13280_2025_2159_MOESM1_ESM.xls]

## Sheet: Info_Sheet
Ambio Supplementary Information This supplementary information has not been peer reviewed. Title: Twenty years after storm Gudrun: A lasting impact on forest science that highlights the critical role of forest monitoring
See below for the information found in the excel sheet of this document
Sheet	Main infomation
General Search Gudrun	Contains the initial articles that name Gurdun in title, abstract or keywords
Citing_articles_general_search	Contains the articles that have cited the initial articles found in "general search"
Forest_focused_Gudrun	Contains the initial articles that name Gurdun in title, abstract or keywords, but that are on Forestry according to Web of Science
Citing_articles_forest_focused	Contains the articles that have cited the initial articles found in "forest focused search"
Forest_clusters	Contains the articles used in the clustes, as well as, cluster related information

## Sheet: General_search_Gudrun
Publication Type	Authors	Book Authors	Book Editors	Book Group Authors	Author Full Names	Book Author Full Names	Group Authors	Article Title	Source Title	Book Series Title	Book Series Subtitle	Language	Document Type	Conference Title	Conference Date	Conference Location	Conference Sponsor	Conference Host	Author Keywords	Keywords Plus	Abstract	Addresses	Affiliations	Reprint Addresses	Email Addresses	Researcher Ids	ORCIDs	Funding Orgs	Funding Name Preferred	Funding Text	Cited References	Cited Reference Count	Times Cited, WoS Core	Times Cited, All Databases	180 Day Usage Count	Since 2013 Usage Count	Publisher	Publisher City	Publisher Address	ISSN	eISSN	ISBN	Journal Abbreviation	Journal ISO Abbreviation	Publication Date	Publication Year	Volume	Issue	Part Number
J	Månsson, J; Dahlander, J				Mansson, Jonas; Dahlander, Josefin			Social interaction impact on attitudes: Native Swedes' attitudes towards labour immigrants and guest workers after hurricane Gudrun	BALTIC JOURNAL OF ECONOMICS			English	Article						Attitudes; Social interaction; Integration; Immigrant; Guest workers; Hurricane	CONTACT HYPOTHESIS; RACIAL-ATTITUDES	We make use of a natural experiment, hurricane 'Gudrun', and investigate the impact of human social interaction on attitudes towards guest workers on the labour market. Comparing attitudes between one group of Swedish forest owners that had interacted with guest workers and one that had not, differences in attitudes towards guest workers are identified concerning their labour market performance a…	[Mansson, Jonas] Linnaeus Univ, Ctr Labor Market Res CAFO, S-35195 Vaxjo, Sweden; [Dahlander, Josefin] SIDA Balt Sea Unit, S-62123 Visby, Sweden	Linnaeus University	Månsson, J (corresponding author), Linnaeus Univ, Ctr Labor Market Res CAFO, S-35195 Vaxjo, Sweden.	jonas.mansson@lnu.se							27	2	2	0	6	ROUTLEDGE JOURNALS, TAYLOR & FRANCIS LTD	ABINGDON	2-4 PARK SQUARE, MILTON PARK, ABINGDON OX14 4RN, OXON, ENGLAND	1406-099X	2334-4385		BALT J ECON	Balt. J. Econ.	SPR	2011	11	1
J	Eriksson, LM				Eriksson, Lina M.			Winds of Change: Voter Blame and Storm Gudrun in the 2006 Swedish Parliamentary Election	ELECTORAL STUDIES			English	Article						Retrospective voting; Natural disasters; Accountability; Party support; Regime shift; Crisis response	NATURAL DISASTER	Can a natural disaster shift long-standing party support for the long-term? Studies of political behavior indicate that, as elections approach, voters punish or credit governments based on their responses to severe weather phenomena. It may still be considered an open question, however, if poor crisis response could trigger more durable shifts in long-standing party support. I provide empirical e…	[Eriksson, Lina M.] Uppsala Univ, Dept Govt, Box 514, S-75120 Uppsala, Sweden; [Eriksson, Lina M.] Uppsala Univ, CNDS, Dept Earth Sci, Villavagen 16, SE-75236 Uppsala, Sweden; [Eriksson, Lina M.] Stanford Univ, Freeman Spogli Inst Int Studies, Europe Ctr TEC, Encina Hall, Stanford, CA 94305 USA	Uppsala University; Uppsala University; Centre of Natural Hazards & Disaster Science (CNDS); Stanford University	Eriksson, LM (corresponding author), Uppsala Univ, Dept Govt, Box 514, S-75120 Uppsala, Sweden.	lina.eriksson@statsvet.uu.se			Uppsala University; Center for Natural Disaster Science (CNDS); Fulbright Commission; Skytteanska; Erik Borbos Hansson scholarship	Uppsala University; Center for Natural Disaster Science (CNDS); Fulbright Commission; Skytteanska; Erik Borbos Hansson scholarship	I would like to thank the anonymous reviewers of this paper, Rare Vernby, Charles Parker, Jens Hainmueller, Sarah J. Cormack-Patton, Sven Oskarsson, Katrin Uba, Anders Lindbom, Li Bennich-Bjorkman, Par Nyman, Johanna Soderstrom, Ari Tryggvason, Tito Maldonado, Patrick S. Roberts and Sebastian Lundmark for helpful comments on previous drafts of this paper. I also thank Sven Halldin, Adam Dingwell,…		59	19	19	0	11	ELSEVIER SCI LTD	OXFORD	THE BOULEVARD, LANGFORD LANE, KIDLINGTON, OXFORD OX5 1GB, OXON, ENGLAND	0261-3794	1873-6890		ELECT STUD	Elect. Stud.	MAR	2016	41
J	Broman, H; Frisk, M; Rönnqvist, M				Broman, H.; Frisk, M.; Ronnqvist, M.			Supply Chain Planning of Harvest and Transportation Operations after the Storm Gudrun	INFOR			English	Article						Operations research in practice; forestry; mathematical models; linear programming; transportation; logistics planning		The storm Gudrun hit southern Sweden in January 2005 and approximately 70 million cubic meters of forest was wind felled. Existing logistic planning at forest companies in the storm damaged area had to be changed over night. There was a direct shortage in both harvest and transportation capacities. Key questions that arose were which terminals to use, where to harvest, where to store and which tr…	[Frisk, M.] Forestry Res Inst Sweden, Uppsala, Sweden; [Ronnqvist, M.] Norwegian Sch Econ & Business Adm, N-5035 Bergen, Norway	Skogforsk; Norwegian School of Economics (NHH)		mikael.ronnqvist@nhh.no	Ronnqvist, Mikael/S-9045-2017	Ronnqvist, Mikael/0000-0002-1940-6129					7	14	17	0	10	TAYLOR & FRANCIS INC	PHILADELPHIA	530 WALNUT STREET, STE 850, PHILADELPHIA, PA 19106 USA	0315-5986	1916-0615		INFOR	Infor	AUG	2009	47	3
J	Russell, JC; Stjernman, M; Lindström, Å; Smith, HG				Russell, James C.; Stjernman, Martin; Lindstrom, Ake; Smith, Henrik G.			Community occupancy before-after-control-impact (CO-BACI) analysis of Hurricane Gudrun on Swedish forest birds	ECOLOGICAL APPLICATIONS			English	Article						Bayesian framework; before-after-control-impact study; community stability; forest birds; Hurricane Erwin; Hurricane Gudrun; perturbation; resilience; Swedish bird survey	SITE OCCUPANCY; CLIMATE-CHANGE; BIOLOGICAL COMMUNITIES; SPECIES RICHNESS; BREEDING BIRDS; MODELS; POPULATIONS; EXTINCTION; ECOLOGY; CONSERVATION	Resilience of ecological communities to perturbation is important in the face of increased global change from anthropogenic stressors. Monitoring is required to detect the impact of, and recovery from, perturbations, and before-after-control-impact (BACI) analysis provides a powerful framework in this regard. However, species in a community are not observed with perfect detection, and occupancy a…	[Russell, James C.] Univ Auckland, Sch Biol Sci, Auckland 1, New Zealand; [Russell, James C.] Univ Auckland, Dept Stat, Auckland 1, New Zealand; [Stjernman, Martin; Lindstrom, Ake; Smith, Henrik G.] Lund Univ, Dept Biol, S-22362 Lund, Sweden; [Smith, Henrik G.] Lund Univ, Ctr Environm & Climate Res, S-22362 Lund, Sweden	University of Auckland; University of Auckland; Lund University; Lund University	Russell, JC (corresponding author), Univ Auckland, Sch Biol Sci, Private Bag 92019, Auckland 1, New Zealand.	j.russell@auckland.ac.nz		Smith, Henrik/0000-0002-2289-889X	Swedish Environmental Protection Agency; Regional Administrative County Boards; Solander Trust	Swedish Environmental Protection Agency; Regional Administrative County Boards; Solander Trust	We are most grateful to all the volunteers counting birds for the Swedish breeding bird survey and to the Swedish Environmental Protection Agency and the Regional Administrative County Boards for supporting the project. The work is carried out within the framework of the Linneaus-project Center for Animal Movement Research (CAnMove) and the strategic research environment Biodiversity and Ecosyste…		54	14	14	3	48	ECOLOGICAL SOC AMER	WASHINGTON	1990 M STREET NW, STE 700, WASHINGTON, DC 20036 USA	1051-0761	1939-5582		ECOL APPL	Ecol. Appl.	APR	2015	25	3
B	Nohrstedt, D; Parker, C		Kapucu, N; Liou, KT		Nohrstedt, Daniel; Parker, Charles			The Public Policy Dimension of Resilience in Natural Disaster Management: Sweden's Gudrun and Per Storms	DISASTER AND DEVELOPMENT: EXAMINING GLOBAL ISSUES AND CASES	Environmental Hazards		English	Article; Book Chapter							ADAPTATION; LESSONS; AGENDA		[Nohrstedt, Daniel; Parker, Charles] Uppsala Univ, Dept Govt, Uppsala, Sweden	Uppsala University	Nohrstedt, D (corresponding author), Uppsala Univ, Dept Govt, Uppsala, Sweden.	Daniel.Nohrstedt@statsvet.uu.se; Charles.Parker@statsvet.uu.se	Parker, Charles F/B-5319-2016; Nohrstedt, Daniel/K-2140-2017						55	11	12	0	3	SPRINGER	NEW YORK	233 SPRING STREET, NEW YORK, NY 10013, UNITED STATES			978-3-319-04468-2; 978-3-319-04467-5	ENVIR HAZARD			2014
J	Valinger, E; Kempe, G; Fridman, J				Valinger, Erik; Kempe, Goran; Fridman, Jonas			Impacts on forest management and forest state in southern Sweden 10 years after the storm Gudrun	FORESTRY			English	Article							CLIMATE-CHANGE; DAMAGE; PROBABILITY; OWNERS; WINTER; RISK	About 70 million m(3) was damaged by the storm Gudrun that hit southern Sweden in January 2005, i.e. almost as much as the normal annual cut for the whole country. To establish any differences in forest state and forest management before and after the storm, measures such as growing stock, annual growth, age-class distribution, choice of species in regeneration and cleaning and thinning activitie…	[Valinger, Erik; Kempe, Goran; Fridman, Jonas] Swedish Univ Agr Sci, Dept Forest Ecol & Management, SLU, S-90183 Umea, Sweden	Swedish University of Agricultural Sciences	Valinger, E (corresponding author), Swedish Univ Agr Sci, Dept Forest Ecol & Management, SLU, S-90183 Umea, Sweden.	Erik.Valinger@slu.se							22	9	9	0	17	OXFORD UNIV PRESS	OXFORD	GREAT CLARENDON ST, OXFORD OX2 6DP, ENGLAND	0015-752X	1464-3626		FORESTRY	Forestry	OCT	2019	92	4
J	Davidsson, Å				Davidsson, Asa			Disasters as an opportunity for improved environmental conditions	INTERNATIONAL JOURNAL OF DISASTER RISK REDUCTION			English	Article						Environment; Change; Window of opportunity; Opportunity; Policy window; Disaster	FOREST MANAGEMENT; ADAPTIVE CAPACITY; RISK REDUCTION; CLIMATE-CHANGE; RESILIENCE; EARTHQUAKE; BIODIVERSITY; RECOVERY; STRATEGIES; IMPACT	This paper presents case studies where disasters provided a window of opportunity for change that included social action with (potentially) positive effects on the environment. The research literature was screened for empirical cases in support of societal changes with a focus on environmental issues, and a more in-depth case study of the extensive tree felling after the storm Gudrun in Sweden 20…	[Davidsson, Asa] Karlstad Univ, Ctr Climate & Safety, S-65188 Karlstad, Sweden; [Davidsson, Asa] Karlstad Univ, Ctr Nat Hazards & Disaster Sci, S-65188 Karlstad, Sweden; [Davidsson, Asa] Karlstad Univ, Fac Arts & Social Sci, S-65188 Karlstad, Sweden	Karlstad University; Centre of Natural Hazards & Disaster Science (CNDS); Karlstad University; Karlstad University	Davidsson, Å (corresponding author), Karlstad Univ, Ctr Climate & Safety, S-65188 Karlstad, Sweden.;Davidsson, Å (corresponding author), Karlstad Univ, Ctr Nat Hazards & Disaster Sci, S-65188 Karlstad, Sweden.;Davidsson, Å (corresponding author), Karlstad Univ, Fac Arts & Social Sci, S-65188 Karlstad, Sweden.	Asa.davidsson@kau.se		Davidsson, Asa/0000-0001-9716-6565	Swedish Strategic Research Area Initiative	Swedish Strategic Research Area Initiative	The author gratefully thanks the supervisors Carl Bonander, Karlstad University and University of Gothenburg and Magnus Johansson, Karlstad University, for their support, constructive feedback and insightful thoughts during the process. Thanks to Annelie Ekberg-Andersson at Karlstad University for reference editing. Thanks to Elisabeth Wenno at Karlstad University for language editing. Thanks to …		86	11	12	1	12	ELSEVIER	AMSTERDAM	RADARWEG 29, 1043 NX AMSTERDAM, NETHERLANDS	2212-4209			INT J DISAST RISK RE	Int. J. Disaster Risk Reduct.	SEP	2020	48
J	Valinger, E; Kempe, G; Fridman, J				Valinger, Erik; Kempe, Goran; Fridman, Jonas			Forest management and forest state in southern Sweden before and after the impact of storm Gudrun in the winter of 2005	SCANDINAVIAN JOURNAL OF FOREST RESEARCH			English	Article						wind damage; silviculture; risk perception; adaptive management	MECHANICAL STABILITY; NORWAY SPRUCE; PROBABILITY; PINE	About three times the annual cut in southern Sweden (Gotaland) was damaged by the storm Gudrun in January 2005, i.e. almost as much as the normal annual cut for all of Sweden. To establish any differences in forest management and state before and after the storm, measures such as growing stock volume, age-class distribution, and species composition were analyzed within the damaged area. As a refe…	[Valinger, Erik] Swedish Univ Agr Sci SLU, Dept Forest Ecol & Management, S-90183 Umea, Sweden; [Kempe, Goran; Fridman, Jonas] Swedish Univ Agr Sci SLU, Dept Forest Resource Management, S-90183 Umea, Sweden	Swedish University of Agricultural Sciences; Swedish University of Agricultural Sciences	Valinger, E (corresponding author), Swedish Univ Agr Sci SLU, Dept Forest Ecol & Management, S-90183 Umea, Sweden.	Erik.Valinger@slu.se							19	26	26	0	47	TAYLOR & FRANCIS AS	OSLO	KARL JOHANS GATE 5, NO-0154 OSLO, NORWAY	0282-7581	1651-1891		SCAND J FOREST RES	Scand. J. Forest Res.		2014	29	5
J	Mäll, M; Suursaar, Ü; Nakamura, R; Shibayama, T				Mall, Martin; Suursaar, Ulo; Nakamura, Ryota; Shibayama, Tomoya			Modelling a storm surge under future climate scenarios: case study of extratropical cyclone Gudrun (2005)	NATURAL HAZARDS			English	Article						Pseudo-climate modelling; FVCOM; Sea level; ETC; Storm surge; Global warming; Baltic Sea	SEA-LEVEL VARIATIONS; EXTREME STORM; GEOSTROPHIC WIND; NORTH-ATLANTIC; COASTAL; IMPACT; GULF; TRAJECTORIES; UNCERTAINTY; VARIABILITY	Weather Research and Forecasting atmosphere model and Finite Volume Community Ocean Model were for the first time used under the pseudo-climate simulation approach, to study the parameters of an extreme storm in the Baltic Sea area. We reconstructed the met-ocean conditions during the historical storm Gudrun (which caused a record-high +275 cm surge in Parnu Bay on 9 January 2005) and simulated t…	[Mall, Martin] Tokyo Inst Technol, Sch Environm & Soc, Meguro Ku, 2-12-1 Ookayama, Tokyo 1528550, Japan; [Suursaar, Ulo] Univ Tartu, Estonian Marine Inst, Maealuse 14, EE-12618 Tallinn, Estonia; [Nakamura, Ryota] Toyohashi Univ Technol, Dept Architecture & Civil Engn, 1-1 Hibarigaoka,Tenpaku Cho, Toyohashi, Aichi, Japan; [Shibayama, Tomoya] Waseda Univ, Fac Sci & Engn, Shinjuku Ku, 3-4-1 Okubo, T…	Tokyo Institute of Technology; University of Tartu; Estonian Marine Institute; Toyohashi University of Technology; Waseda University	Mäll, M (corresponding author), Tokyo Inst Technol, Sch Environm & Soc, Meguro Ku, 2-12-1 Ookayama, Tokyo 1528550, Japan.	mallmartin4@gmail.com	Mäll, Martin/ABG-4988-2020; Suursaar, Ülo/E-6481-2012	Mäll, Martin/0000-0003-1896-293X; Suursaar, Ülo/0000-0002-3474-8151; Nakamura, Ryota/0000-0003-0587-3970	Estonian Research Council [PUT1439]; Strategic Research Foundation Grant-aided Project for Private Universities from Japanese Ministry of Education, Culture, Sport, Science and Technology [S1311028]	Estonian Research Council(Estonian Research Council); Strategic Research Foundation Grant-aided Project for Private Universities from Japanese Ministry of Education, Culture, Sport, Science and Technology	The study was financially supported by the Estonian Research Council Grant PUT1439 and by the Strategic Research Foundation Grant-aided Project for Private Universities (No: S1311028) from Japanese Ministry of Education, Culture, Sport, Science and Technology to Waseda University.		70	20	20	0	44	SPRINGER	NEW YORK	ONE NEW YORK PLAZA, SUITE 4600, NEW YORK, NY, UNITED STATES	0921-030X	1573-0840		NAT HAZARDS	Nat. Hazards	DEC	2017	89	3
J	Björheden, R				Bjorheden, Rolf			Possible effects of the hurricane Gudrun on the regional Swedish forest energy supply	BIOMASS & BIOENERGY			English	Article; Proceedings Paper	International Workshop on Multiple Benefits from Sustainable Bioenergy Systems	JUL 31-AUG 05, 2005	Perth, AUSTRALIA	IEA Bioenergy Tasks 30 & 31		stormfelling; forest products; forest energy supply; bioenergy market		This paper presents a snapshot speculative analysis of some possible effects of the massive windthrow in south Sweden on January 8-9, 2005. Hurricane Gudrun damaged buildings and blocked roads, making large areas inaccessible except by helicopter. Electricity and telecommunications were shambolic. Around 70 million cubic metres were windthrown, equalling a 'normal' Swedish annual felling-a gross …	Vaxjo Univ, Sch Technol & Design, Dept Forestry & Forest Prod, S-35195 Vaxjo, Sweden	Vaxjo University; Linnaeus University	Björheden, R (corresponding author), Vaxjo Univ, Sch Technol & Design, Dept Forestry & Forest Prod, S-35195 Vaxjo, Sweden.	Rolf.Bjorheden@vxu.se							3	19	20	0	16	PERGAMON-ELSEVIER SCIENCE LTD	OXFORD	THE BOULEVARD, LANGFORD LANE, KIDLINGTON, OXFORD OX5 1GB, ENGLAND	0961-9534			BIOMASS BIOENERG	Biomass Bioenerg.	SEP	2007	31	9
J	Averkiev, AS; Klevannyy, KA				Averkiev, Alexander S.; Klevannyy, Konstantin A.			A case study of the impact of cyclonic trajectories on sea-level extremes in the Gulf of Finland	CONTINENTAL SHELF RESEARCH			English	Article						Storm surges; Extreme sea levels; Deep cyclones; Numerical modelling; Baltic Sea model; Gulf of Finland		Modelling of water levels in the Baltic Sea, aimed at evaluating the influence of the trajectories and propagation speeds of a deep idealized cyclone on sea-level extremes in the Gulf of Finland, is done using the hydrodynamic model BSM6. An analytical expression for determination of the atmospheric pressure in this cyclone takes into account the existence of the cold front and the time evolution…	[Klevannyy, Konstantin A.] St Petersburg Ctr Hydrometeorol & Environm Monito, St Petersburg 199106, Russia; [Averkiev, Alexander S.] Russian State Hydrometeorol Univ, St Petersburg 195196, Russia	Russian State Hydrometeorological University	Klevannyy, KA (corresponding author), St Petersburg Ctr Hydrometeorol & Environm Monito, 23 Linija VO,2A, St Petersburg 199106, Russia.	asav@rshu.ru; klevannyy@x-users.ru	Аверкиев, Александр/HKV-3168-2023	Аверкиев, Александр/0000-0001-5614-3711	Science for Peace NATO [981382]	Science for Peace NATO	This work is supported by the Science for Peace NATO project 'Flood Risk Analysis for the Gulf of Finland and Saint Petersburg # 981382. The authors acknowledge I. Dailidiene (Lithuania), A. Kudure (Latvia), T.Kouts (Estonia), K. Kahma (Finland), B. Broman (Sweden), C. Mudersbach (Germany), V. Huess (Denmark) and M. Kaminska (Poland) for providing historical maximum water levels from their countr…		17	53	55	0	3	PERGAMON-ELSEVIER SCIENCE LTD	OXFORD	THE BOULEVARD, LANGFORD LANE, KIDLINGTON, OXFORD OX5 1GB, ENGLAND	0278-4343	1873-6955		CONT SHELF RES	Cont. Shelf Res.	APR 1	2010	30	6
J	Medvedev, IP; Kulikov, EA				Medvedev, I. P.; Kulikov, E. A.			Extreme Storm Surges in the Gulf of Finland: Frequency-Spectral Properties and the Influence of Low-Frequency Sea Level Oscillations	OCEANOLOGY			English	Article						storm surges; Baltic Sea; sea level; spectral analysis; floods in St; Petersburg	CYCLONE GUDRUN; WATER LEVELS; VARIABILITY; FLOODS	An analysis of hourly tide gauge observation data yields time-frequency estimates of storm surges in the Gulf of Finland. Spectral analysis of long-term series made it possible to identify the main periods of natural oscillations in the Gulf of Finland. As a result of the spectral-temporal analysis of individual floods, the time-frequency spectra of storm surges were obtained. For the Gulf of Fin…	[Medvedev, I. P.; Kulikov, E. A.] Russian Acad Sci, Shirshov Inst Oceanol, Moscow, Russia; [Medvedev, I. P.] Inst Appl Geophys, Moscow, Russia	Russian Academy of Sciences; Shirshov Institute of Oceanology	Medvedev, IP (corresponding author), Russian Acad Sci, Shirshov Inst Oceanol, Moscow, Russia.;Medvedev, IP (corresponding author), Inst Appl Geophys, Moscow, Russia.	patamates@gmail.com	Medvedev, Igor/L-6118-2013	Medvedev, Igor/0000-0003-0748-0062	Russian Science Foundation [0128-2021-0004]; [20-77-00099]; Russian Science Foundation [20-77-00099] Funding Source: Russian Science Foundation	Russian Science Foundation(Russian Science Foundation (RSF)); ; Russian Science Foundation(Russian Science Foundation (RSF))	The study was carried under the state task of IO RAS (topic no. 0128-2021-0004) and with the financial support of the Russian Science Foundation (grant no. 20-77-00099).		24	1	1	0	3	PLEIADES PUBLISHING INC	NEW YORK	PLEIADES HOUSE, 7 W 54 ST, NEW YORK, NY, UNITED STATES	0001-4370	1531-8508		OCEANOLOGY+	Oceanology	JUL	2021	61	4
J	Chevalier, M; Russell, JC; Knape, J				Chevalier, Mathieu; Russell, James C.; Knape, Jonas			New measures for evaluation of environmental perturbations using Before-After-Control-Impact analyses	ECOLOGICAL APPLICATIONS			English	Article						BACI contrast; Before-After Control-Impact designs; CI-contribution; CI-divergence; conservation measures; environmental impacts; interaction plots; restoration programs	HURRICANE GUDRUN; COMMUNITIES; EVENTS; WINTER; BACI; RESPONSES; STORM	Before-After-Control-Impact (BACI) designs are powerful tools to derive inferences about environmental perturbations (e.g., hurricanes, restoration programs) when controlled experimental designs are unfeasible. Applications of BACI designs mostly rely on testing for a significant interaction between periods and treatments (so-called BACI contrast) to demonstrate the effects of the perturbation. H…	[Chevalier, Mathieu; Knape, Jonas] Swedish Univ Agr Sci, Dept Ecol, Box 7044, S-75007 Uppsala, Sweden; [Russell, James C.] Univ Auckland, Dept Stat, Private Bag 92019, Auckland 1142, New Zealand	Swedish University of Agricultural Sciences; University of Auckland	Chevalier, M (corresponding author), Swedish Univ Agr Sci, Dept Ecol, Box 7044, S-75007 Uppsala, Sweden.	mathieu.chevalier@slu.se	chevalier, mathieu/AAU-6540-2020	Chevalier, Mathieu/0000-0002-1170-5343; Knape, Jonas/0000-0002-8012-5131	Swedish Research council VR [612-2012-4076]; Centre for Animal Movement Research [CAnMove, Linnaeus grant] [349-2007-8690]; Swedish Environmental Protection Agency	Swedish Research council VR(Swedish Research Council); Centre for Animal Movement Research [CAnMove, Linnaeus grant]; Swedish Environmental Protection Agency	We are most grateful to the hundreds of fixed route surveyors, without whom this study would have been impossible. This research was funded by grant 612-2012-4076 from the Swedish Research council VR. The bird surveys are supported by the Swedish Environmental Protection Agency and carried out in collaboration with all 21 County Administrative Boards of Sweden. The Swedish Bird Survey acts within…		43	34	38	4	46	WILEY	HOBOKEN	111 RIVER ST, HOBOKEN 07030-5774, NJ USA	1051-0761	1939-5582		ECOL APPL	Ecol. Appl.	MAR	2019	29	2
J	Jonsson, M				Jonsson, Maria			Live storage of Picea abies in Sweden after storm felling	SCANDINAVIAN JOURNAL OF FOREST RESEARCH			English	Article						blue stain; moisture content; Norway spruce; windthrown; wood		The storm Gudrun blew down 75 million m 3 wood in Sweden in 2005. Because harvesting and storage capacities were not sufficient, interest arose in leaving trees in the stand, i.e. live storage. In this study live storage of Norway spruce [Picea abies (L.) Karst.] trees during one summer in southern Sweden was examined. Differences between mesic and moist sites with all trees and scattered trees w…	Swedish Univ Agr Sci, Dept Forest Prod, SE-75007 Uppsala, Sweden	Swedish University of Agricultural Sciences	Jonsson, M (corresponding author), Swedish Univ Agr Sci, Dept Forest Prod, POB 7060, SE-75007 Uppsala, Sweden.	maria.jonsson@sprod.slu.se							20	6	6	0	2	TAYLOR & FRANCIS AS	OSLO	PO BOX 12 POSTHUSET, NO-0051 OSLO, NORWAY	0282-7581			SCAND J FOREST RES	Scand. J. Forest Res.		2007	22	4
J	Gündüz, N; Küfeoglu, S; Lehtonen, M				Gunduz, Niyazi; Kufeoglu, Sinan; Lehtonen, Matti			Impacts of Natural Disasters on Swedish Electric Power Policy: A Case Study	SUSTAINABILITY			English	Article						reliability; policy; climate; storm; power; interruption; Sweden		The future of climate and sustainable energy are interrelated. Speaking of one without mentioning the other is quite difficult. The increasing number of natural disasters pose a great threat to the electric power supply security in any part of the world. Sweden has been one of the countries that have suffered from unacceptably long blackouts. The tremendous outcomes of the power interruptions hav…	[Gunduz, Niyazi; Kufeoglu, Sinan; Lehtonen, Matti] Aalto Univ, Sch Elect Engn, Espoo 02150, Finland	Aalto University	Gündüz, N (corresponding author), Aalto Univ, Sch Elect Engn, Espoo 02150, Finland.	niyazi.gunduz@aalto.fi; sinan.kufeoglu@aalto.fi; matti.lehtonen@aalto.fi	Lehtonen, Matti/G-2330-2013; Küfeoğlu, Sinan/X-2510-2019	Küfeoğlu, Sinan/0000-0002-2269-5064					21	8	8	0	15	MDPI	BASEL	ST ALBAN-ANLAGE 66, CH-4052 BASEL, SWITZERLAND		2071-1050		SUSTAINABILITY-BASEL	Sustainability	FEB	2017	9	2
J	Johannisson, B; Olaison, L				Johannisson, Bengt; Olaison, Lena			The Moment of Truth-Reconstructing Entrepreneurship and Social Capital in the Eye of the Storm	REVIEW OF SOCIAL ECONOMY			English	Article						emergency entrepreneurship; social capital; natural catastrophe; ephemeral organization; Sweden		There are many images of entrepreneurship which all pay attention to the importance of social capital. Nevertheless, these understandings of entrepreneurship do not tell us about the capabilities and social ingenuity that people hit by a natural or man-made catastrophe may evoke. We have studied how the effects of the hurricane Gudrun, which hit southern Sweden in January 2005, were dealt with by…	[Johannisson, Bengt] Univ Vaxjo, Entrepreneurship & Business Dev, Vaxjo, Sweden; [Olaison, Lena] Univ Vaxjo, Entrepreneurship Res Inst, Vaxjo, Sweden; [Olaison, Lena] Univ Essex, Colchester, Essex, England	Linnaeus University; Linnaeus University; University of Essex	Johannisson, B (corresponding author), Univ Vaxjo, Entrepreneurship & Business Dev, Vaxjo, Sweden.								47	91	101	0	0	ROUTLEDGE JOURNALS, TAYLOR & FRANCIS LTD	ABINGDON	2-4 PARK SQUARE, MILTON PARK, ABINGDON OX14 4RN, OXON, ENGLAND	0034-6764	1470-1162		REV SOC ECON	Rev. Soc. Econ.		2007	65	1
J	Suursaar, Ü; Kullas, T; Otsmann, M; Saaremäe, I; Kuik, J; Merilain, M				Suursaar, Ü; Kullas, T; Otsmann, M; Saaremäe, I; Kuik, J; Merilain, M			Cyclone Gudrun in January 2005 and modelling its hydrodynamic consequences in the Estonian coastal waters	BOREAL ENVIRONMENT RESEARCH			English	Article							SEA-LEVEL VARIATIONS; CLIMATE-CHANGE; VARIABILITY; SCENARIOS	Meteorological parameters of windstorm Gudrun on 8-9 January 2005 and its hydrodynamic and environmental consequences are analysed on the basis of observational data and hydrodynamic modelling. The study focuses mainly on describing events and reception in Estonia. We estimate that in meteorological terms, the cyclone was among the five most powerful ones in recorded history. Considering also the…	Univ Tartu, Estonian Marine Inst, EE-12618 Tallinn, Estonia; Estonian Meteorol & Hydrol Inst, EE-10143 Tallinn, Estonia	University of Tartu; Estonian Marine Institute	Univ Tartu, Estonian Marine Inst, Maealuse 10A, EE-12618 Tallinn, Estonia.	ulo.suursaar@ut.ee	Suursaar, Ülo/E-6481-2012	Suursaar, Ülo/0000-0002-3474-8151					35	111	113	0	5	FINNISH ENVIRONMENT INST	HELSINKI	P O BOX 140, FIN-00251 HELSINKI, FINLAND	1239-6095	1797-2469		BOREAL ENVIRON RES	Boreal Environ. Res.	APR 24	2006	11	2
J	Bolte, A; Hilbrig, L; Grundmann, B; Kampf, F; Brunet, J; Roloff, A				Bolte, Andreas; Hilbrig, Lutz; Grundmann, Britt; Kampf, Friederike; Brunet, Joerg; Roloff, Andreas			Climate change impacts on stand structure and competitive interactions in a southern Swedish spruce-beech forest	EUROPEAN JOURNAL OF FOREST RESEARCH			English	Article						Fagus sylvatica; Picea abies; Natural forest; Disturbance; Storm; Drought; Bark beetle; Interspecific competition; Competition index; Stand structure; Tree ring analysis	FAGUS-SYLVATICA L.; PICEA-ABIES; NORWAY SPRUCE; EUROPEAN BEECH; INTERSPECIFIC COMPETITION; POPULATION-DYNAMICS; STORM DAMAGE; ROOT-SYSTEM; WIND DAMAGE; GROWTH	It is believed that European beech (Fagus sylvatica L.) will increase its competitive ability at its northern range margin in Scandinavia due to climate change. In mixed old-growth forests of beech and Norway spruce (Picea abies (L.) Karst.) at Siggaboda nature reserve (southern Sweden), stand structure characteristics were sequentially recorded in the years 2004, 2005 and 2007 as well as growth …	[Bolte, Andreas; Hilbrig, Lutz] Johann Heinrich von Thunen Inst, Inst Forest Ecol & Forest Inventory, Fed Res Inst Rural Areas Forestry & Fisheries, D-16225 Eberswalde, Germany; [Bolte, Andreas; Kampf, Friederike] Univ Gottingen, Dept Silviculture & Forest Ecol Temperate Zones, D-37077 Gottingen, Germany; [Grundmann, Britt; Roloff, Andreas] Tech Univ Dresden, Inst Forest Bot & Forest Zool, D-0173…	Johann Heinrich von Thunen Institute; University of Gottingen; Technische Universitat Dresden; Swedish University of Agricultural Sciences	Bolte, A (corresponding author), Johann Heinrich von Thunen Inst, Inst Forest Ecol & Forest Inventory, Fed Res Inst Rural Areas Forestry & Fisheries, A Moller Str 1, D-16225 Eberswalde, Germany.	andreas.bolte@vti.bund.de	Bolte, Andreas/A-3521-2009; Brunet, Jörg/B-3583-2012	Bolte, Andreas/0000-0003-4106-0387; Kniesel, Britt/0000-0001-8849-2991	German Research Foundation (Deutsche Forschungsgemeinschaft, DFG [RO 910/10, BO 1906/3]; Thure Rignells Foundation; Swedish University of Agricultural Science (SLU); Southern Swedish Forest Research Centre at Alnarp	German Research Foundation (Deutsche Forschungsgemeinschaft, DFG(German Research Foundation (DFG)); Thure Rignells Foundation; Swedish University of Agricultural Science (SLU); Southern Swedish Forest Research Centre at Alnarp	This study was funded by the German Research Foundation (Deutsche Forschungsgemeinschaft, DFG: RO 910/10, BO 1906/3), the Thure Rignells Foundation (Tranemala Erik och Ebba Larssons samt Thure Rignells Stiftelse, Bengt Ljungstrom) and was conducted in co-operation with the Broadleaf Program (Adellovprogrammet) of the Swedish University of Agricultural Science (SLU), Southern Swedish Forest Resear…		102	105	111	3	105	SPRINGER	NEW YORK	ONE NEW YORK PLAZA, SUITE 4600, NEW YORK, NY, UNITED STATES	1612-4669	1612-4677		EUR J FOREST RES	Eur. J. For. Res.	MAY	2010	129	3
J	Ulmanen, J; Swartling, ÅG; Wallgren, O				Ulmanen, Johanna; Swartling, Asa Gerger; Wallgren, Oskar			Climate Adaptation in Swedish Forestry: Exploring the Debate and Policy Process, 1990-2012	FORESTS			English	Article							ADVOCACY COALITION FRAMEWORK; MANAGEMENT; VULNERABILITY; UNCERTAINTY; NORTHERN; IMPACTS; LIMITS	This paper explores how climate change adaptation concerns were integrated into the Swedish forestry debate and policy process during the period of 1990-2012, and draws lessons on barriers and opportunities identified in this process. Using a framework focusing on advocacy coalitions, we analyze how the adaptation debate in the forestry sector evolved over the period; who the main advocates for a…	[Ulmanen, Johanna] SP Tech Res Inst Sweden, SE-41261 Gothenburg, Sweden; [Swartling, Asa Gerger] Stockholm Environm Inst, SE-10451 Stockholm, Sweden; [Swartling, Asa Gerger] Stockholm Univ, Stockholm Resilience Ctr, SE-10691 Stockholm, Sweden; [Wallgren, Oskar] WSP Sverige AB, SE-12188 Stockholm, Sweden	SP Technical Research Institute of Sweden; Stockholm Environment Institute; Stockholm University	Ulmanen, J (corresponding author), SP Tech Res Inst Sweden, Eklandagatan 86, SE-41261 Gothenburg, Sweden.	Johanna.ulmanen@sp.se; asa.swartling@sei-international.org; oskar.wallgren@wspgroup.se	Gerger Swartling, Åsa/J-1420-2018	Gerger Swartling, Åsa/0000-0003-3616-7323; Ulmanen, Johanna/0000-0003-1025-7267	Swedish Foundation for Strategic Environmental Research (Mistra)	Swedish Foundation for Strategic Environmental Research (Mistra)(Swedish Foundation for Strategic Research)	The authors acknowledge the financial support of the Swedish Foundation for Strategic Environmental Research (Mistra). The authors are grateful to all the interviewees and the participants in the stakeholder meetings for making this work possible. Our appreciation also goes to our colleague Karin Andre (SEI) and Louise Simonsson (Swedish Defence Research Agency, FOI) of the Mistra-SWECIA programm…		99	10	11	0	20	MDPI	BASEL	ST ALBAN-ANLAGE 66, CH-4052 BASEL, SWITZERLAND		1999-4907		FORESTS	Forests	MAR	2015	6	3
J	Palginomm, V; Orviku, K; Suursaar, Ü; Kont, A; Tonisson, H; Rivis, R				Palginomm, Valdeko; Orviku, Kaarel; Suursaar, Ulo; Kont, Are; Tonisson, Hannes; Rivis, Reimo			Lessons Learned from Record-High Storm Surges and Associated Inundations in Parnu, SW Estonia	JOURNAL OF COASTAL RESEARCH			English	Article; Proceedings Paper	15th International Coastal Symposium (ICS)	MAY 13-18, 2018	Busan, SOUTH KOREA	Korea Inst Ocean Sci & Technol,Korea Soc Coastal Disaster Prevent,JCR,Coastal Educ & Res Fdn		Coastal flooding; Storminess; Adaptation measures; Baltic Sea	CYCLONE GUDRUN; COASTAL	Due to changes in atmospheric circulation and warmer winters, the frequency of strong westerly storms associated with high sea level in ice-free sea conditions has increased over the last half-century on the western coast of Estonia including in Parnu City. During the last 50 years Parnu has suffered from two remarkably high storm surges and associated inundations in 1967 (2.53 m above mean sea l…	[Palginomm, Valdeko] Tallinn Univ, Sch Nat Sci & Hlth, Tallinn, Estonia; [Orviku, Kaarel; Kont, Are; Tonisson, Hannes; Rivis, Reimo] Tallinn Univ, Inst Ecol, Tallinn, Estonia; [Suursaar, Ulo] Univ Tartu, Estonian Marine Inst, Tallinn, Estonia	Tallinn University; Tallinn University; University of Tartu; Estonian Marine Institute	Kont, A (corresponding author), Tallinn Univ, Inst Ecol, Tallinn, Estonia.	are145@gmail.com	Suursaar, Ülo/E-6481-2012	Suursaar, Ülo/0000-0002-3474-8151	Bonus project BaltCoast (BONUS); Estonian Research Council [PUT1439, IUT18-9]	Bonus project BaltCoast (BONUS); Estonian Research Council(Estonian Research Council)	This study was supported by the Bonus project BaltCoast (BONUS call 2014) and by the Estonian Research Council grants PUT1439 and IUT18-9.		14	3	3	3	8	COASTAL EDUCATION & RESEARCH FOUNDATION	COCONUT CREEK	5130 NW 54TH STREET, COCONUT CREEK, FL 33073 USA	0749-0208	1551-5036		J COASTAL RES	J. Coast. Res.	MAY	2018
J	Eriksson, K				Eriksson, Kerstin			Knowledge transfer between preparedness and emergency response: a case study	DISASTER PREVENTION AND MANAGEMENT			English	Article						Disasters; Response time; Risk management; Knowledge transfer		Purpose - The pur-pose of this paper is to Study the transfer of knowledge between preparedness activities and emergency response at the municipal level to improve emergency response Design/methodology/approach A case study was carried out in the municipality of Ljungby using prewritten questions to analyse the collected empirical material This material Consisted of both municipality documents an…	Lund Univ, Dept Fire Safety Engn & Syst Safety, Lund, Sweden	Lund University	Eriksson, K (corresponding author), Lund Univ, Dept Fire Safety Engn & Syst Safety, Lund, Sweden.		Eriksson, Kerstin/AAJ-4848-2021	Eriksson, Kerstin/0000-0002-0494-0089					11	18	22	0	13	EMERALD GROUP PUBLISHING LIMITED	BINGLEY	HOWARD HOUSE, WAGON LANE, BINGLEY BD16 1WA, W YORKSHIRE, ENGLAND	0965-3562			DISASTER PREV MANAG	Disaster Prev. Manag.		2009	18	2
J	Tonisson, H; Kont, A; Suursaar,Ü; Jaagus, J; Rivis, R; Buynevich, I				Tonisson, Hannes; Kont, Are; Suursaar, Ulo; Jaagus, Jaak; Rivis, Reimo; Buynevich, Ilya			Morphosedimentary evolution of Estonian coastline: role of climatic and hydrodynamic forcing over the past decades	BOREAL ENVIRONMENT RESEARCH			English	Article							SEA-LEVEL VARIATIONS; BALTIC SEA; SAAREMAA ISLAND; ATMOSPHERIC CIRCULATION; BIOGENIC STRUCTURES; COASTAL PROCESSES; STORMINESS; TRENDS; ICE; VARIABILITY	Decadal trends in regional climate are investigated for their possible influence on the shoreline changes at a number of Baltic Sea sites in Estonia. Between 1951 and 2020, the annual mean surface air temperature at coastal stations has increased by 2.2-2.6 degrees C, with no clear trends detected in the number of storm days during 1966-2020. However, a period of increased storminess was observed…	[Tonisson, Hannes; Kont, Are; Suursaar, Ulo; Rivis, Reimo] Tallinn Univ, Inst Ecol, Sch Nat Sci & Hlth, Uus Sadama 5, EE-10120 Tallinn, Estonia; [Suursaar, Ulo] Univ Tartu, Estonian Marine Inst, Maealuse 14, EE-12618 Tallinn, Estonia; [Jaagus, Jaak] Univ Tartu, Inst Ecol & Earth Sci, J Liivi 2, EE-50409 Tartu, Estonia; [Buynevich, Ilya] Temple Univ, Dept Earth & Environm Sci, 1901 N 13th St, Phil…	Tallinn University; University of Tartu; Estonian Marine Institute; University of Tartu; Tartu University Institute of Ecology & Earth Sciences; Pennsylvania Commonwealth System of Higher Education (PCSHE); Temple University	Suursaar, Ü (corresponding author), Tallinn Univ, Inst Ecol, Sch Nat Sci & Hlth, Uus Sadama 5, EE-10120 Tallinn, Estonia.;Suursaar, Ü (corresponding author), Univ Tartu, Estonian Marine Inst, Maealuse 14, EE-12618 Tallinn, Estonia.				Estonian Research Council [PRG1471, IUT18-9]; BONUS call 2014 project BaltCoast	Estonian Research Council(Estonian Research Council); BONUS call 2014 project BaltCoast	We are grateful to the Estonian Environment Agency (EEA) for meteorological, sea ice, and sea level data, and to the Estonian Land Board (ELB) for the aerial photographs. This research was funded by the Estonian Research Council (grants PRG1471 and IUT18-9) and by BONUS call 2014 project BaltCoast.		80	0	0	1	1	FINNISH ENVIRONMENT INST	HELSINKI	P O BOX 140, FIN-00251 HELSINKI, FINLAND	1239-6095	1797-2469		BOREAL ENVIRON RES	Boreal Environ. Res.		2024	29
J	Schroeder, LM				Schroeder, Leif Martin			Colonization of storm gaps by the spruce bark beetle: influence of gap and landscape characteristics	AGRICULTURAL AND FOREST ENTOMOLOGY			English	Article						Bark beetle attack; colonization; habitat patch; Ips typographus; landscape composition; Picea abies; risk assessment; storm gap	IPS-TYPOGRAPHUS COLEOPTERA; NORWAY SPRUCE; PICEA-ABIES; SCOLYTIDAE; ATTACKS; WINDTHROW; VOLATILES; RESPONSES; FLIGHT; TREES	After storm disturbances, there is a risk for degradation of the quality of fallen trees, and for subsequent tree mortality caused by the spruce bark beetle Ips typographus (L.) (Coleoptera: Curculionidae). Models assessing the risk for bark beetle colonization of different kinds of storm gaps would be a valuable tool for management decisions. The present study aimed to determine which gap and la…	Swedish Univ Agr Sci, Dept Ecol, S-75007 Uppsala, Sweden	Swedish University of Agricultural Sciences	Schroeder, LM (corresponding author), Swedish Univ Agr Sci, Dept Ecol, Box 7044, S-75007 Uppsala, Sweden.	martin.schroeder@ekol.slu.se			Swedish Research Council for Environment, Agricultural Sciences and Spatial Planning (Formas); Swedish Forest Agency	Swedish Research Council for Environment, Agricultural Sciences and Spatial Planning (Formas)(Swedish Research Council Formas); Swedish Forest Agency	I thank Simon Kararvemo and Peter Harms-Ringdahl for their assistance in the field, and Wilhelm Landreus, Herman Guzman and Johan Wall en for their help in the laboratory. Lennart Norell conducted the statistical analyses. Financial support was provided by the Swedish Research Council for Environment, Agricultural Sciences and Spatial Planning (Formas) and from the Swedish Forest Agency. I also t…		35	44	44	1	28	WILEY	HOBOKEN	111 RIVER ST, HOBOKEN 07030-5774, NJ USA	1461-9555	1461-9563		AGR FOREST ENTOMOL	Agric. For. Entomol.	FEB	2010	12	1
J	Seidl, R; Blennow, K				Seidl, Rupert; Blennow, Kristina			Pervasive Growth Reduction in Norway Spruce Forests following Wind Disturbance	PLOS ONE			English	Article							SCOTS PINE GROWTH; PRINCIPAL COMPONENTS; STORM DAMAGE; CLIMATE; PROBABILITY; MOUNTAINS; DYNAMICS; DECLINE; EVENTS; EUROPE	Background: In recent decades the frequency and severity of natural disturbances by e. g., strong winds and insect outbreaks has increased considerably in many forest ecosystems around the world. Future climate change is expected to further intensify disturbance regimes, which makes addressing disturbances in ecosystem management a top priority. As a prerequisite a broader understanding of distur…	[Seidl, Rupert; Blennow, Kristina] Swedish Univ Agr Sci, Fac Landscape Planning Hort & Agr Sci, Alnarp, Sweden; [Seidl, Rupert] Univ Nat Resources & Life Sci BOKU, Inst Silviculture, Vienna, Austria	Swedish University of Agricultural Sciences; BOKU University	Seidl, R (corresponding author), Swedish Univ Agr Sci, Fac Landscape Planning Hort & Agr Sci, Alnarp, Sweden.	kristina.blennow@slu.se	Seidl, Rupert/A-4858-2013; Seidl, Rupert/ABE-6078-2020; Blennow, Kristina/D-7388-2016	Seidl, Rupert/0000-0002-3338-3402; Seidl, Rupert/0000-0002-3338-3402; Blennow, Kristina/0000-0002-7602-5322	European Community [237085]; EU [226544]; foundation for strategic environmental research programme Mistra-SWECIA	European Community; EU(European Union (EU)); foundation for strategic environmental research programme Mistra-SWECIA	Rupert Seidl was supported by a Marie Curie Fellowship within the European Community's Seventh Framework Program (iLand - A framework for individual-based forest landscape modeling under changing climate and disturbance regimes,'' grant 237085). The study was further supported by the EU project MOTIVE (Models for adaptive forest management,'' grant 226544) (www.motive-project.net) and the foundat…		56	40	41	2	45	PUBLIC LIBRARY SCIENCE	SAN FRANCISCO	1160 BATTERY STREET, STE 100, SAN FRANCISCO, CA 94111 USA	1932-6203			PLOS ONE	PLoS One	MAR 7	2012	7	3
J	Tonisson, H; Kont, A; Orviku, K; Suursaar, U; Rivis, R; Palginomm, V				Tonisson, Hannes; Kont, Are; Orviku, Kaarel; Suursaar, Ulo; Rivis, Reimo; Palginomm, Valdeko			Application of system approach framework for coastal zone management in Parnu, SW Estonia	JOURNAL OF COASTAL CONSERVATION			English	Article						Baltic Sea; Climate change; Increased storminess; Coastal erosion; Coastal flooding; Adaptation measures; Coastal management	CYCLONE GUDRUN; SEA-LEVEL; SCENARIOS; STORMS; BAY	Due to changes in atmospheric circulation and warmer winters, the frequency of strong westerly storms associated with high sea level in ice-free sea conditions has increased on the western coast of Estonia. This trend is especially dangerous for the sections of depositional seashores along the eastern coast of the Baltic Sea such as Parnu Bay and its surroundings. Parnu is the largest city in SW …	[Tonisson, Hannes; Kont, Are; Orviku, Kaarel; Rivis, Reimo] Tallinna Univ, Inst Ecol, Uus Sadama 5-537, EE-10120 Tallinn, Estonia; [Suursaar, Ulo] Univ Tartu, Estonian Marine Inst, 14 Maealuse St, EE-12618 Tallinn, Estonia; [Palginomm, Valdeko] Estonian Univ Life Sci, Inst Agr & Environm Sci, Kreutzwaldi 1, EE-51006 Tartu, Estonia	University of Tartu; Estonian Marine Institute; Estonian University of Life Sciences	Tonisson, H (corresponding author), Tallinna Univ, Inst Ecol, Uus Sadama 5-537, EE-10120 Tallinn, Estonia.	hannes.tonisson@tlu.ee; ulo.suursaar@ut.ee; Valdeko.palginomm@gmail.com	Suursaar, Ülo/E-6481-2012	Suursaar, Ülo/0000-0002-3474-8151; Tonisson, Hannes/0000-0001-7949-5795					29	12	12	1	15	SPRINGER	NEW YORK	ONE NEW YORK PLAZA, SUITE 4600, NEW YORK, NY, UNITED STATES	1400-0350	1874-7841		J COAST CONSERV	J. Coast. Conserv.	OCT	2019	23	5
J	Hedmark, Å; Scholz, M; Elowson, T				Hedmark, Asa; Scholz, Miklas; Elowson, Torbjorn			Treatment of Log Yard Runoff Impacted by Aged Logs in a Free Water Surface Constructed Wetland	ENVIRONMENTAL ENGINEERING SCIENCE			English	Article						biotechnology; log yard; macrophytes; phosphorus; runoff control; suspended solids; total organic carbon; water quality; wetland; wood degradation	WOODWASTE LEACHATE; RETENTION; WOOD; ATTRACTION; IRRIGATION; PHOSPHORUS; VOLATILES; STORAGE; GRASS	Hurricanes pose a great risk to forestry, and lead to high financial losses due to destroyed wood. For example, the hurricane 'Gudrun' devastated a large part of the forests of southern Sweden in January 2005. Windthrown logs are commonly removed from forest, temporarily stored on log yards, and often sprinkled with water to avoid decay. However, the subsequent runoff may cause environmental poll…	[Scholz, Miklas] Univ Edinburgh, Sch Engn, Inst Infrastruct & Environm, Edinburgh EH9 3JL, Midlothian, Scotland; [Hedmark, Asa; Elowson, Torbjorn] Swedish Univ Agr Sci, Dept Forest Prod, Uppsala, Sweden; [Hedmark, Asa] Corp Off, Scottish Environm Protect Agcy, Stirling, Scotland	University of Edinburgh; Swedish University of Agricultural Sciences	Scholz, M (corresponding author), Univ Edinburgh, Sch Engn, Inst Infrastruct & Environm, William Rankine Bldg,Mayfield Rd,Kings Bldg, Edinburgh EH9 3JL, Midlothian, Scotland.	m.scholz@ed.ac.uk	Ullah, Zia/AFR-0462-2022	Ullah, Zia/0000-0003-3027-1648	Karl Eric onnesjo's Foundation for Scientific Research and Development	Karl Eric onnesjo's Foundation for Scientific Research and Development	The authors thank Tommy Halldin, Dan Fritz, and Kjell Carlsson (Rorvik Timber Boxholm AB) for financial support and help with constructing the wetland. Additional funding to support the research work was received from the Karl Eric onnesjo's Foundation for Scientific Research and Development. Asa Sjoblom, Fredric Carlsson, David Gilljam, Christian Karlsson, and Charlotte Udden helped with plantin…		33	3	3	0	15	MARY ANN LIEBERT, INC	NEW ROCHELLE	140 HUGUENOT STREET, 3RD FL, NEW ROCHELLE, NY 10801 USA	1092-8758	1557-9018		ENVIRON ENG SCI	Environ. Eng. Sci.	NOV	2009	26	11
J	Olsson, BA; Bergholm, J; Alavi, G; Persson, T				Olsson, Bengt A.; Bergholm, Johan; Alavi, Ghasem; Persson, Tryggve			Effects of long-term N fertilization on nitrate leaching and vegetation responses in a spruce stand after severe wind damage	FOREST ECOLOGY AND MANAGEMENT			English	Article						Forest fertilization; Deschampsia flexuosa; Nitrate; N retention; Storm felling; Vitality fertilization	NORWAY SPRUCE; GROUND VEGETATION; FOREST SOILS; WATER CHEMISTRY; BOREAL FOREST; NUTRIENT EXPORT; NITROGEN; ACIDIFICATION; DEPOSITION; SULFATE	Wind damage in a forest stand can result in varying soil effects depending on the pre-history of the site, but areas with storm-felled trees can generally be expected to show more nitrate leaching than undamaged stands. Previous fertilization in such areas, especially with nitrogen (N) fertilizer, may further increase nitrate leaching. This study examined the effect of partial felling of a 42-yea…	[Olsson, Bengt A.; Bergholm, Johan; Persson, Tryggve] Swedish Univ Agr Sci, Dept Ecol, POB 7044, S-75007 Uppsala, Sweden; [Alavi, Ghasem] Swedish Meterol & Hydrol Inst, Folkbokforingsvagen 17, S-60380 Norrkoping, Sweden; [Bergholm, Johan] Kantarellvagen 6, S-75645 Uppsala, Sweden	Swedish University of Agricultural Sciences; Swedish Meteorological & Hydrological Institute	Olsson, BA (corresponding author), Swedish Univ Agr Sci, Dept Ecol, POB 7044, S-75007 Uppsala, Sweden.	bengt.olsson@slu.se			Swedish Research Council for Environment, Agricultural Sciences and Spatial Planning (FORMAS) [230-2006-840]; Swedish Energy Agency; Swedish strategic research program STandUp for Energy	Swedish Research Council for Environment, Agricultural Sciences and Spatial Planning (FORMAS)(Swedish Research Council Formas); Swedish Energy Agency(Swedish Energy Agency); Swedish strategic research program STandUp for Energy	Funding This research was supported by the Swedish Research Council for Environment, Agricultural Sciences and Spatial Planning (FORMAS) (grant no. 230-2006-840) , the Swedish Energy Agency (grant no. p35245-1) , and the Swedish strategic research program STandUp for Energy.		80	3	3	0	14	ELSEVIER	AMSTERDAM	RADARWEG 29, 1043 NX AMSTERDAM, NETHERLANDS	0378-1127	1872-7042		FOREST ECOL MANAG	For. Ecol. Manage.	SEP 15	2022	520
J	Chevalier, M; Lindström, Å; Pärt, T; Knape, J				Chevalier, Mathieu; Lindstrom, Ake; Part, Tomas; Knape, Jonas			Changes in forest bird abundance, community structure and composition following a hurricane in Sweden	ECOGRAPHY			English	Article						bayesian inference; before-after control-impact designs; birds; community changes; disturbance; environmental impact assessment; measures of impact; resilience	FUNCTIONAL DIVERSITY; EXTREME WEATHER; CLIMATE-CHANGE; IMPACT; GUDRUN; FRAMEWORK; RESPONSES; SEVERITY; QUALITY; DECADE	The effect that extreme natural events have on biological diversity is relatively poorly known. We used a before-after control-impact (BACI) design to analyze changes in bird abundances and communities following Hurricane Gudrun, which struck southern Sweden in January 2005, felling 75 million m(3) of forest and causing damage to 5% of forested areas (half a million hectares) in a few hours. We u…	[Chevalier, Mathieu; Part, Tomas; Knape, Jonas] Swedish Univ Agr Sci, Dept Ecol, Uppsala, Sweden; [Chevalier, Mathieu] Univ Lausanne, Dept Ecol & Evolut, Lausanne, Switzerland; [Lindstrom, Ake] Lund Univ, Dept Biol, Biodivers Unit, Ecol Bldg, Lund, Sweden	Swedish University of Agricultural Sciences; University of Lausanne; Lund University	Chevalier, M (corresponding author), Swedish Univ Agr Sci, Dept Ecol, Uppsala, Sweden.	mathieu.chevalier@slu.se	chevalier, mathieu/AAU-6540-2020	Part, Tomas/0000-0001-7388-6672; Chevalier, Mathieu/0000-0002-1170-5343; Knape, Jonas/0000-0002-8012-5131	Swedish Research council VR [612-2012-4076]	Swedish Research council VR(Swedish Research Council)	This research was funded by grant 612-2012-4076 from the Swedish Research council VR to JK.		47	7	7	4	18	WILEY	HOBOKEN	111 RIVER ST, HOBOKEN 07030-5774, NJ USA	0906-7590	1600-0587		ECOGRAPHY	Ecography	NOV	2019	42	11
J	Lindroth, A; Lagergren, F; Grelle, A; Klemedtsson, L; Langvall, O; Weslien, P; Tuulik, J				Lindroth, Anders; Lagergren, Fredrik; Grelle, Achim; Klemedtsson, Leif; Langvall, Ola; Weslien, Per; Tuulik, Janno			Storms can cause Europe-wide reduction in forest carbon sink	GLOBAL CHANGE BIOLOGY			English	Article						carbon balance; eddy covariance; Gudrun; modelling; net ecosystem production; respiration; Sweden; wind-throw	NATURAL DISTURBANCES; CANADA FORESTS; SOIL CARBON; EXCHANGE; PRODUCTIVITY; DIOXIDE; BALANCE; BOREAL; FLUXES	Disturbance of ecosystems is a major factor in regional carbon budgets, and it is believed to be partly responsible for the large inter-annual variability of the terrestrial part of the carbon balance. Forest fires have so far been considered as the most important disturbance but also other forms of disturbance such as insect outbreaks or wind-throw might contribute significantly to the largely u…	[Lindroth, Anders; Lagergren, Fredrik; Tuulik, Janno] Lund Univ, Dept Phys Geog & Ecosyst Anal, Geobiosphere Sci Ctr, Lund, Sweden; [Grelle, Achim] Swedish Univ Agr Sci, Dept Ecol, Uppsala, Sweden; [Klemedtsson, Leif; Weslien, Per] Univ Gothenburg, Dept Plant & Environm Sci, Gothenburg, Sweden; [Langvall, Ola] Swedish Univ Agr Sci, Asa Expt Forest & Res Stn, Lammhult, Sweden	Lund University; Swedish University of Agricultural Sciences; University of Gothenburg; Swedish University of Agricultural Sciences	Lindroth, A (corresponding author), Lund Univ, Dept Phys Geog & Ecosyst Anal, Geobiosphere Sci Ctr, Lund, Sweden.	anders.lindroth@nateko.lu.se	Lindroth, Anders/N-4697-2014	Lindroth, Anders/0000-0002-7669-784X	NOS-N; Nordic Council of Ministers; Tellus; Centre of Earth Systems Science	NOS-N; Nordic Council of Ministers; Tellus; Centre of Earth Systems Science	This research was initiated and partly funded by the NOS-N and the Nordic Council of Ministers within the framework of the Nordic Centre for Ecosystem Carbon Exchange and Its Interaction with the Climate System, NECC. Leif Klemedtsson was supported by Tellus, the Centre of Earth Systems Science, at University of Gothenburg. Thanks also to FORMAS for providing an acute grant in connection to the p…		33	169	182	4	96	WILEY	HOBOKEN	111 RIVER ST, HOBOKEN 07030-5774, NJ USA	1354-1013	1365-2486		GLOBAL CHANGE BIOL	Glob. Change Biol.	FEB	2009	15	2
J	Valinger, E; Fridman, J				Valinger, Erik; Fridman, Jonas			Factors affecting the probability of windthrow at stand level as a result of Gudrun winter storm in southern Sweden	FOREST ECOLOGY AND MANAGEMENT			English	Article						Wind damage; Tree- and stand-characteristics; NFI-data; Risk analysis; Picea abies; Broadleaves	WIND DAMAGE; PICEA-ABIES; SNOW DAMAGE; FORESTS; SPRUCE; RISK; PINE	A storm in January 2005 in southern Sweden (Gudrun) caused large damage to forests, archaeological sites, buildings, power supply, telecommunications, and infrastructure. In this work, we analyzed the factors affecting the probability of windthrow at stand level (i.e. tree- and stand characteristics) in southern Sweden. We selected a sub-sample (1721 plots) of existing plots from the Swedish Nati…	[Valinger, Erik] SLU, Dept Forest Ecol & Management, S-90183 Umea, Sweden; [Fridman, Jonas] SLU, Dept Forest Resource Management, S-90183 Umea, Sweden	Swedish University of Agricultural Sciences; Swedish University of Agricultural Sciences	Valinger, E (corresponding author), SLU, Dept Forest Ecol & Management, S-90183 Umea, Sweden.	Erik.Valinger@ssko.slu.se			Swedish Forest Agency; Swedish University of Agricultural Sciences	Swedish Forest Agency; Swedish University of Agricultural Sciences	In this study we used data collected within the project Stormanalys, and therefore thank the Swedish Forest Agency and the Swedish University of Agricultural Sciences for funding Stormanalys, which was carried out to analyze the effects immediately after the storm in 2005. We acknowledge help and input from staff involved in the project. Mr. Magnus Fridh of the Swedish Forest Agency was the proje…		32	133	138	3	90	ELSEVIER	AMSTERDAM	RADARWEG 29, 1043 NX AMSTERDAM, NETHERLANDS	0378-1127	1872-7042		FOREST ECOL MANAG	For. Ecol. Manage.	AUG 1	2011	262	3
J	Seidl, R; Rammer, W; Blennow, K				Seidl, Rupert; Rammer, Werner; Blennow, Kristina			Simulating wind disturbance impacts on forest landscapes: Tree-level heterogeneity matters	ENVIRONMENTAL MODELLING & SOFTWARE			English	Article						Forest disturbance; Wind model; Landscape modeling; Windthrow; Ecosystem heterogeneity; iLand	CLIMATE-CHANGE; MECHANISTIC MODEL; CONIFEROUS TREES; PINUS-PINASTER; WINTER STORMS; NORWAY SPRUCE; SCOTS PINE; DAMAGE; CARBON; STANDS	Wind is the most detrimental disturbance agent in Europe's forest ecosystems. In recent years, disturbance frequency and severity have been increasing at continental scale, a trend that is expected to continue under future anthropogenic climate change. Disturbance management is thus increasingly important for sustainable stewardship of forests, and requires tools to evaluate the effects of manage…	[Seidl, Rupert; Rammer, Werner] Univ Nat Resources & Life Sci BOKU, Dept Forest & Soil Sci, Inst Silviculture, Vienna, Austria; [Blennow, Kristina] Swedish Univ Agr Sci SLU, Dept Landscape Architecture Planning & Management, Alnarp, Sweden	BOKU University; Swedish University of Agricultural Sciences	Seidl, R (corresponding author), Univ Nat Resources & Life Sci BOKU, Dept Forest & Soil Sci, Inst Silviculture, Vienna, Austria.	rupert.seidl@boku.ac.at	Seidl, Rupert/ABE-6078-2020; Blennow, Kristina/D-7388-2016	Seidl, Rupert/0000-0002-3338-3402; Blennow, Kristina/0000-0002-7602-5322	European Community [237085, 334104]; research program Models for Adaptive Forest Management (MOTIVE) within the European Community's Seventh Framework Program [226544]	European Community; research program Models for Adaptive Forest Management (MOTIVE) within the European Community's Seventh Framework Program	We thank S. Hale, Forest Research, UK, for providing data on tree size, competition, and turning moment coefficients for reanalysis, the Department of Forest Resource Management, Swedish University of Agricultural Sciences, for providing kNN data on forest cover, M. Andersson, Swedish University of Agricultural Sciences, for preparing the tree cover data, and the Swedish Forest Agency for providi…		72	100	103	9	114	ELSEVIER SCI LTD	OXFORD	THE BOULEVARD, LANGFORD LANE, KIDLINGTON, OXFORD OX5 1GB, OXON, ENGLAND	1364-8152	1873-6726		ENVIRON MODELL SOFTW	Environ. Modell. Softw.	JAN	2014	51
B	Palm, J; Alm, M		Alvintzi, P; Eder, H		Palm, Jenny; Alm, Maria			VERTICAL AND HORIZONTAL GOVERNANCE OF EMERGENCY MANAGEMENT - A STUDY OF TWO REGIONAL EMERGENCY MANAGEMENT COUNCILS IN SWEDEN	CRISIS MANAGEMENT	Management Science Theory and Applications		English	Article; Book Chapter							NETWORKS	In this article, we discuss Swedish crisis management from the perspective that public administration has evolved from a government steering structure to a governance structure. The power to govern crisis policy has been partly transferred from government to autonomous policy networks, which may include both public and private actors. Geographic area responsibility is assigned to the Government a…	[Palm, Jenny] Linkoping Univ, Dept Themat Studies Technol & Social Change, S-58183 Linkoping, Sweden; [Alm, Maria] Linkoping Univ, Dept Polit, Sch Management, S-58183 Linkoping, Sweden	Linkoping University; Linkoping University	Palm, J (corresponding author), Linkoping Univ, Dept Themat Studies Technol & Social Change, S-58183 Linkoping, Sweden.	jenpa@tema.liu.se; Maria.alm@energimyndigheten.se	Palm, Jenny/F-2411-2014	Palm, Jenny/0000-0001-7694-7397					20	0	0	0	0	NOVA SCIENCE PUBLISHERS, INC	HAUPPAUGE	400 OSER AVE, STE 1600, HAUPPAUGE, NY 11788-3635 USA			978-1-60876-570-6	MANAG SCI THEOR APPL			2010
J	Tonisson, H; Orviku, K; Jaagus, J; Suursaar, Ü; Kont, A; Rivis, R				Tonisson, Hannes; Orviku, Kaarel; Jaagus, Jaak; Suursaar, Uelo; Kont, Are; Rivis, Reimo			Coastal damages on Saaremaa Island, Estonia, caused by the extreme storm and flooding on January 9, 2005	JOURNAL OF COASTAL RESEARCH			English	Article						storm surge; climate change; Gudrun; Erwin; erosion; shoreline changes; Baltic Sea	SEA-LEVEL VARIATIONS; CLIMATE-CHANGE; VARIABILITY; SCENARIOS; ATLANTIC; MODEL	A cyclone known as Gudrun in the Nordic countries developed above the North Atlantic and traveled over the British Isles, Scandinavia, and Finland on January 7-9, 2005. As a result of high initial levels of the Baltic Sea, the fast-traveling cyclone with a favorable trajectory and strong SW-W winds created a record high storm surge (275 cm) in Parnu, as well as in many other locations along the w…	[Tonisson, Hannes; Kont, Are; Rivis, Reimo] Tallinn Univ, Inst Ecol, EE-10120 Tallinn, Estonia; [Orviku, Kaarel] Merin Ltd, EE-10143 Tallinn, Estonia; [Jaagus, Jaak] Univ Tartu, Inst Geog, EE-51014 Tartu, Estonia; [Suursaar, Uelo] Univ Tartu, Estonian Marine Inst, EE-12618 Tallinn, Estonia	Tallinn University; University of Tartu; University of Tartu; Estonian Marine Institute	Kont, A (corresponding author), Tallinn Univ, Inst Ecol, Uus Sadama 5, EE-10120 Tallinn, Estonia.	are@tlu.ee	Suursaar, Ülo/E-6481-2012	Suursaar, Ülo/0000-0002-3474-8151					29	66	67	1	18	COASTAL EDUCATION & RESEARCH FOUNDATION	COCONUT CREEK	5130 NW 54TH STREET, COCONUT CREEK, FL 33073 USA	0749-0208	1551-5036		J COASTAL RES	J. Coast. Res.	MAY	2008	24	3
J	Chen, YY; Gardiner, B; Pasztor, F; Blennow, K; Ryder, J; Valade, A; Naudts, K; Otto, J; McGrath, MJ; Planque, C; Luyssaert, S				Chen, Yi-Ying; Gardiner, Barry; Pasztor, Ferenc; Blennow, Kristina; Ryder, James; Valade, Aude; Naudts, Kim; Otto, Juliane; McGrath, Matthew J.; Planque, Carole; Luyssaert, Sebastiaan			Simulating damage for wind storms in the land surface model ORCHIDEE-CAN (revision 4262)	GEOSCIENTIFIC MODEL DEVELOPMENT			English	Article							GLOBAL VEGETATION MODEL; LARGE-EDDY-SIMULATION; ERA-INTERIM REANALYSIS; CLIMATE-CHANGE; GENERAL-CIRCULATION; FOREST DISTURBANCES; SWEDISH FORESTS; TUNNEL MEASUREMENTS; DRAG RELATIONSHIPS; CONIFEROUS TREES	Earth system models (ESMs) are currently the most advanced tools with which to study the interactions among humans, ecosystem productivity, and the climate. The inclusion of storm damage in ESMs has long been hampered by their big-leaf approach, which ignores the canopy structure information that is required for process-based wind throw modelling. Recently the big-leaf assumptions in the large-sc…	[Chen, Yi-Ying; Pasztor, Ferenc; Ryder, James; Naudts, Kim; Otto, Juliane; McGrath, Matthew J.; Luyssaert, Sebastiaan] Univ Paris Saclay, CEA CNRS UVSQ, LSCE, IPSL, Gif Sur Yvette, France; [Gardiner, Barry] INRA, Villenave Dornon, France; [Blennow, Kristina] Swedish Univ Agr Sci SLU, Alnarp, Sweden; [Valade, Aude] UPMC, CNRS, IPSL, Paris, France; [Planque, Carole] CNRM GMME VEGEO Meteo France, To…	CEA; Centre National de la Recherche Scientifique (CNRS); Universite Paris Saclay; Universite Paris Cite; INRAE; Swedish University of Agricultural Sciences; Sorbonne Universite; Institut Polytechnique de Paris; Ecole Polytechnique; Universite Paris Cite; Centre National de la Recherche Scientifique (CNRS); Meteo France; Academia Sinica - Taiwan; Max Planck Society; Helmholtz Association; Helmhol…	Chen, YY (corresponding author), Univ Paris Saclay, CEA CNRS UVSQ, LSCE, IPSL, Gif Sur Yvette, France.;Chen, YY (corresponding author), Acad Sinica, RCEC, Taipei, Taiwan.	yiyingchen@gate.sinica.edu.tw	Chen, Yi-Ying/A-4892-2017; Luyssaert, Sebastiaan/F-6684-2011; Valade, Aude/AAD-9269-2021; Naudts, Kim/HPH-4872-2023; Naudts, Kim/AAN-6015-2020; Blennow, Kristina/D-7388-2016; Pasztor, Ferenc/D-3190-2015	Chen, Yi-Ying/0000-0003-4747-5313; Luyssaert, Sebastiaan/0000-0003-1121-1869; Naudts, Kim/0000-0001-6108-180X; Naudts, Kim/0000-0001-6108-180X; McGrath, Matthew/0000-0003-3431-8466; Blennow, Kristina/0000-0002-7602-5322; Pasztor, Ferenc/0000-0002-0580-9349	Swedish Research Council (VR); French Alternative Energies and Atomic Energy Commission (LSCE-IPSL); French Alternative Energies and Atomic Energy Commission (CEA); French Alternative Energies and Atomic Energy Commission (CNRS); French Alternative Energies and Atomic Energy Commission (UVSQ); Ministry of Science and Technology, R.O.C [MOST 106-2111-M-001-001-MY3]; Amsterdam Academic Alliance fel…	Swedish Research Council (VR)(Swedish Research Council); French Alternative Energies and Atomic Energy Commission (LSCE-IPSL); French Alternative Energies and Atomic Energy Commission (CEA); French Alternative Energies and Atomic Energy Commission (CNRS); French Alternative Energies and Atomic Energy Commission (UVSQ); Ministry of Science and Technology, R.O.C; Amsterdam Academic Alliance fellows…	This work was funded through a bilateral agreement between the Swedish Research Council (VR) and the French Alternative Energies and Atomic Energy Commission (LSCE-IPSL, CEA, CNRS, and UVSQ). Part of the computational resources was provided by the Research Center for Environmental Changes (RCEC) at Academia Sinica (RCEC, AS) and the National Central University (NCU) in Taiwan. Yi-Ying Chen receiv…		97	24	24	1	20	COPERNICUS GESELLSCHAFT MBH	GOTTINGEN	BAHNHOFSALLEE 1E, GOTTINGEN, 37081, GERMANY	1991-959X	1991-9603		GEOSCI MODEL DEV	Geosci. Model Dev.	MAR 2	2018	11	2
[truncated: 22 more columns]

## Sheet: Citing_articles_general_search
Publication Type	Authors	Book Authors	Book Editors	Book Group Authors	Author Full Names	Book Author Full Names	Group Authors	Article Title	Source Title	Book Series Title	Book Series Subtitle	Language	Document Type	Conference Title	Conference Date	Conference Location	Conference Sponsor	Conference Host	Author Keywords	Keywords Plus	Abstract	Addresses	Affiliations	Reprint Addresses	Email Addresses	Researcher Ids	ORCIDs	Funding Orgs	Funding Name Preferred	Funding Text	Cited References	Cited Reference Count	Times Cited, WoS Core	Times Cited, All Databases	180 Day Usage Count	Since 2013 Usage Count	Publisher	Publisher City	Publisher Address	ISSN	eISSN	ISBN	Journal Abbreviation	Journal ISO Abbreviation	Publication Date	Publication Year	Volume	Issue	Part Number
J	Ghodeswar, A; Bhandari, M; Hedman, B				Ghodeswar, Archana; Bhandari, Mahabir; Hedman, Bruce			Quantifying the economic costs of power outages owing to extreme events: A systematic review	RENEWABLE & SUSTAINABLE ENERGY REVIEWS			English	Review						Economic cost; Power outage; Extreme weather; Systematic review; Investment justification; Reliability; Resiliency	PERSPECTIVE; IMPACT	Quantifying the economic cost of long-duration power outages is crucial to justifying investments in resiliency and reliability improvements. However, extensive study on the subject complicates the identification of power outage costs and determining the most suitable approach to quantify them for an individual, specific facility, particularly in the context of extreme events. This research provi…	[Ghodeswar, Archana; Bhandari, Mahabir] Oak Ridge Natl Lab, 1 Bethel Valley Rd, Oak Ridge, TN 37830 USA; [Hedman, Bruce] Entropy Res LLC, Alexandria, VA USA	United States Department of Energy (DOE); Oak Ridge National Laboratory	Ghodeswar, A (corresponding author), Oak Ridge Natl Lab, 1 Bethel Valley Rd, Oak Ridge, TN 37830 USA.	ghodeswara@ornl.gov	Ghodeswar, Archana/HJI-4294-2023						34	0	0	2	2	PERGAMON-ELSEVIER SCIENCE LTD	OXFORD	THE BOULEVARD, LANGFORD LANE, KIDLINGTON, OXFORD OX5 1GB, ENGLAND	1364-0321	1879-0690		RENEW SUST ENERG REV	Renew. Sust. Energ. Rev.	JAN	2025	207
J	Qian, T; Diao, F; Jeppesen, E; Han, YQ; Li, KY; He, H				Qian, Tian; Diao, Fei; Jeppesen, Erik; Han, Yanqing; Li, Kuanyi; He, Hu			No cascading negative effects of piscivorous fish stocking on phytoplankton biomass in subtropical shallow mesocosms: implications for lake restoration by biomanipulation	HYDROBIOLOGIA			English	Article; Early Access						Top-down control; Mandarin fish; Crucian carp; Zooplankton; Shallow lake restoration; Eutrophication	NUTRIENT LOADING REDUCTION; TOP-DOWN CONTROL; TROPHIC CASCADES; BOTTOM-UP; PLANKTON; TEMPERATURE; COMMUNITY; FAILURES; MODELS; IMPACT	Biomanipulation by piscivore stocking has been widely used for restoration of temperate shallow lakes, but long-term results have been mixed. In warm (i.e., subtropical/tropical) lakes where omni-benthivorous fish prevail, the effects of piscivore stocking on small fish, plankton communities, and water quality have not been well elucidated yet. Here, we conducted a mesocosm experiment in the subt…	[Qian, Tian; Diao, Fei; Li, Kuanyi; He, Hu] Chinese Acad Sci, Nanjing Inst Geog & Limnol, Key Lab Lake & Watershed Sci Water Secur, 73 East Beijing Rd, Nanjing 210008, Peoples R China; [Qian, Tian; Diao, Fei] Univ Chinese Acad Sci, Beijing 100049, Peoples R China; [Jeppesen, Erik; Li, Kuanyi] Univ Chinese Acad Sci, Sino Danish Ctr Educ & Res, Beijing 100190, Peoples R China; [Jeppesen, Erik] Aarh…	Chinese Academy of Sciences; Nanjing Institute of Geography & Limnology, CAS; Chinese Academy of Sciences; University of Chinese Academy of Sciences, CAS; Chinese Academy of Sciences; University of Chinese Academy of Sciences, CAS; Aarhus University; Aarhus University; Middle East Technical University; Middle East Technical University; Middle East Technical University; Yunnan University; Chuzhou …	He, H (corresponding author), Chinese Acad Sci, Nanjing Inst Geog & Limnol, Key Lab Lake & Watershed Sci Water Secur, 73 East Beijing Rd, Nanjing 210008, Peoples R China.	hehu@niglas.ac.cn	Jeppesen, Erik/O-2667-2019		National Natural Science Foundation of China; Nanjing Institute of Geography and Limnology, Chinese Academy of Sciences	National Natural Science Foundation of China(National Natural Science Foundation of China (NSFC)); Nanjing Institute of Geography and Limnology, Chinese Academy of Sciences(Chinese Academy of Sciences)	All experimental procedures involving fish were approved by the Institutional Animal Care and Use Committee of the Nanjing Institute of Geography and Limnology, Chinese Academy of Sciences. We would like to thank the Taihu Laboratory for Lake Ecosystem Research for providing us with the experimental facility for this study. We also express our gratitude to Anne Mette Poulsen for linguistic assist…		76	0	0	0	0	SPRINGER	DORDRECHT	VAN GODEWIJCKSTRAAT 30, 3311 GZ DORDRECHT, NETHERLANDS	0018-8158	1573-5117		HYDROBIOLOGIA	Hydrobiologia	2024 OCT 27	2024
J	Piazza, N; Malanchini, L; Nevola, E; Vacchiano, G				Piazza, Natalie; Malanchini, Luca; Nevola, Edoardo; Vacchiano, Giorgio			Where to start with climate-smart forest management? Climatic risk for forest-based mitigation	NATURAL HAZARDS AND EARTH SYSTEM SCIENCES			English	Article							CARBON STOCKS; MODEL; DISTURBANCES	Natural disturbances like windthrows or forest fires alter the provision of forest ecosystem services such as timber production, protection from natural hazards, and carbon sequestration. After a disturbance, forests release large amounts of carbon and therefore change their status from carbon sinks to carbon sources for some time. Climate-smart forest management may decrease forest vulnerability…	[Piazza, Natalie; Malanchini, Luca; Vacchiano, Giorgio] Univ Milan, Dept Agr & Environm Sci, I-20133 Milan, Italy; [Nevola, Edoardo] World Wildlife Fund Nat, I-00198 Rome, Italy	University of Milan	Piazza, N (corresponding author), Univ Milan, Dept Agr & Environm Sci, I-20133 Milan, Italy.	natalkabro@gmail.com			LIFE programme [LIFE19 CCM/IT/001201]	LIFE programme	This research has been supported by the LIFE programme (grant no. LIFE19 CCM/IT/001201).		75	0	0	4	4	COPERNICUS GESELLSCHAFT MBH	GOTTINGEN	BAHNHOFSALLEE 1E, GOTTINGEN, 37081, GERMANY	1561-8633	1684-9981		NAT HAZARD EARTH SYS	Nat. Hazards Earth Syst. Sci.	OCT 23	2024	24	10
J	Doane, TH; Gearon, JH; Martin, HK; Yanites, BJ; Edmonds, DA				Doane, T. H.; Gearon, J. H.; Martin, H. K.; Yanites, B. J.; Edmonds, D. A.			Topographic Roughness as an Emergent Property of Geomorphic Processes and Events	AGU ADVANCES			English	Article						topographic roughness; avulsions; shrubs; tree throw; impact crater	SEDIMENT TRANSPORT; CRATER POPULATIONS; SURFACE-ROUGHNESS; GEOLOGIC FEATURES; AVULSION DYNAMICS; SOIL; EROSION; EQUILIBRIUM; HILLSLOPES; EVOLUTION	Earth's terrestrial surfaces commonly exhibit topographic roughness at the scale of meters to tens of meters. In soil- and sediment-mantled settings topographic roughness may be framed as a competition between roughening and smoothing processes. In many cases, roughening processes may be specific eco-hydro-geomorphic events like shrub deaths, tree uprooting, river avulsions, or impact craters. Th…	[Doane, T. H.] Desert Res Inst, Div Hydrol Sci, Las Vegas, NV 89119 USA; [Doane, T. H.; Gearon, J. H.; Martin, H. K.; Yanites, B. J.; Edmonds, D. A.] Indiana Univ Bloomington, Earth & Atmospher Sci, Bloomington, IN 47405 USA; [Doane, T. H.] Case Western Reserve Univ, Earth Environm & Planetary Sci, Cleveland, OH 44106 USA; [Martin, H. K.] CALTECH, Geol & Planetary Sci, Pasadena, CA USA; [Martin, …	Nevada System of Higher Education (NSHE); Desert Research Institute NSHE; Indiana University System; Indiana University Bloomington; University System of Ohio; Case Western Reserve University; California Institute of Technology; California Institute of Technology	Doane, TH (corresponding author), Desert Res Inst, Div Hydrol Sci, Las Vegas, NV 89119 USA.;Doane, TH (corresponding author), Indiana Univ Bloomington, Earth & Atmospher Sci, Bloomington, IN 47405 USA.;Doane, TH (corresponding author), Case Western Reserve Univ, Earth Environm & Planetary Sci, Cleveland, OH 44106 USA.	doanet@iu.edu	; Gearon, James/HMP-7491-2023	Doane, Tyler/0000-0002-7351-9941; Gearon, James/0000-0002-0115-7937	NSF-EAR [NSF-EAR 2218293, 2321056]	NSF-EAR(National Science Foundation (NSF))	The authors thank Will Struble and an anonymous reviewer for thoughtful reviews that helped to strengthen this paper. THD, BYJ, and DAE acknowledge funding by NSF-EAR 2218293. DAE and JHG also acknowledge funding by NSF-EAR 2321056.		102	0	0	1	1	AMER GEOPHYSICAL UNION	WASHINGTON	2000 FLORIDA AVE NW, WASHINGTON, DC 20009 USA		2576-604X		AGU ADV	AGU Adv.	OCT	2024	5	5
J	Koundouri, P; Alamanos, A; Devves, S; Landis, C; Dellis, K				Koundouri, Phoebe; Alamanos, Angelos; Devves, Stathis; Landis, Conrad; Dellis, Kostantinos			Innovations for Holistic and Sustainable Transitions	ENERGIES			English	Review						energy; energy policy; integrated modelling; Global Climate Hub; system innovation approach; stakeholder participation; environmental economics; valuation	ENERGY SECURITY; METHODOLOGY; CONTEXT; GREEN; JOBS	Energy system planning has evolved from a narrow focus on engineering and supply works towards addressing more complex, multifactorial challenges. Increasingly challenged by climate change, extreme events, economic shocks, and altered supply demand patterns, the analysis of energy systems requires holistic approaches based on data-driven models, taking into account key socio-economic factors. We …	[Koundouri, Phoebe; Devves, Stathis; Landis, Conrad; Dellis, Kostantinos] Athena Res Ctr, Sustainable Dev Unit, Athens 15125, Greece; [Koundouri, Phoebe; Devves, Stathis; Landis, Conrad; Dellis, Kostantinos] Athens Univ Econ & Business, Sch Econ, ReSEES Res Lab, Athens 10434, Greece; [Koundouri, Phoebe] Denmark Tech Univ DTU, Dept Technol Management & Econ, DK-2800 Lyngby, Denmark; [Alamanos, Ang…	Athens University of Economics & Business; Technical University of Denmark	Koundouri, P (corresponding author), Athena Res Ctr, Sustainable Dev Unit, Athens 15125, Greece.;Koundouri, P (corresponding author), Athens Univ Econ & Business, Sch Econ, ReSEES Res Lab, Athens 10434, Greece.;Koundouri, P (corresponding author), Denmark Tech Univ DTU, Dept Technol Management & Econ, DK-2800 Lyngby, Denmark.	pkoundouri@aueb.gr	Alamanos, Angelos/AAK-2962-2021; Koundouri, Phoebe/AAI-2160-2021	Koundouri, Phoebe/0000-0001-5979-6128					111	0	0	1	1	MDPI	BASEL	ST ALBAN-ANLAGE 66, CH-4052 BASEL, SWITZERLAND		1996-1073		ENERGIES	Energies	OCT	2024	17	20
J	Caferra, R; Morone, A; Morone, P				Caferra, Rocco; Morone, Andrea; Morone, Piergiuseppe			After the storm: Environmental tragedy and sustainable mobility	ECOLOGICAL ECONOMICS			English	Article						Behavioural economics; Natural disaster; Environmental economics; Sustainable consumption; Sustainable mobility	NATURAL HAZARD EVENTS; CLIMATE-CHANGE; DISASTERS; IMPACT; HABIT	Due to mounting environmental challenges, communities are increasingly prioritising resilience and sustainability. Environmental disasters can be seen as windows of opportunity for collective action, influencing proenvironmental attitudes and engagement. While personal experiences of catastrophe can increase environmental awareness, they can also affect social capital, impacting relationships wit…	[Caferra, Rocco; Morone, Piergiuseppe] Unitelma Sapienza Univ Rome, Dept Law & Econ, Rome, Italy; [Morone, Andrea] Univ Bari, Dept Econ Management & Business Law, Bari, Italy	Universita degli Studi di Roma Unitelma Sapienza; Universita degli Studi di Bari Aldo Moro	Caferra, R (corresponding author), Unitelma Sapienza Univ Rome, Dept Law & Econ, Rome, Italy.	rocco.caferra@unitelmasapienza.it							46	0	0	7	7	ELSEVIER	AMSTERDAM	RADARWEG 29, 1043 NX AMSTERDAM, NETHERLANDS	0921-8009	1873-6106		ECOL ECON	Ecol. Econ.	JAN	2025	227
J	Bakx, TRM; Akselsson, C; Trubins, R				Bakx, Tristan R. M.; Akselsson, Cecilia; Trubins, Renats			Exploring the diversity of non-industrial private forest properties in Southern Sweden	SCANDINAVIAN JOURNAL OF FOREST RESEARCH			English	Article; Early Access						Forestry; non-industrial private forest owners; typology; landscapes; storm damage	MANAGEMENT; OWNERS; HARVEST	Diverse forest landscapes contribute to reaching various forest policy goals. Understanding how the diversity of forests in a landscape is distributed among forest properties and how it is related to biogeographical and ownership factors can be helpful for effective policy implementation. We created a forest characteristics-based typology of non-industrial private forest properties aiming to capt…	[Bakx, Tristan R. M.] CREAF, Cerdanyola Del Valles 08193, Spain; [Bakx, Tristan R. M.; Akselsson, Cecilia] Lund Univ, Dept Phys Geog & Ecosyst Sci, SE-22362 Lund, Sweden; [Akselsson, Cecilia] Lund Univ, Ctr Environm & Climate Sci, Lund, Sweden; [Trubins, Renats] Swedish Univ Agr Sci, Southern Swedish Forest Res Ctr, Alnarp, Sweden	Centro de Investigacion Ecologica y Aplicaciones Forestales (CREAF-CERCA); Lund University; Lund University; Swedish University of Agricultural Sciences	Bakx, TRM (corresponding author), CREAF, Cerdanyola Del Valles 08193, Spain.;Bakx, TRM (corresponding author), Lund Univ, Dept Phys Geog & Ecosyst Sci, SE-22362 Lund, Sweden.	t.bakx@creaf.uab.cat	Bakx, Tristan/HPD-1647-2023; Akselsson, Cecilia/AAC-9629-2020; Trubins, Renats/GRY-3623-2022	Bakx, Tristan/0000-0001-7759-6680	Swedish Government; FORMAS	Swedish Government; FORMAS(Swedish Research Council Formas)	This work was supported by Swedish Government and FORMAS.		48	0	0	5	5	TAYLOR & FRANCIS LTD	ABINGDON	2-4 PARK SQUARE, MILTON PARK, ABINGDON OR14 4RN, OXON, ENGLAND	0282-7581	1651-1891		SCAND J FOREST RES	Scand. J. Forest Res.	2024 SEP 19	2024
J	Urlich, SC; Hanifiyani, MN				Urlich, Stephen C.; Hanifiyani, Mawardah Nur			A stringent failure: Regulators do not use available tools to protect aquatic ecosystems from clearcut forestry impacts in New Zealand	JOURNAL OF ENVIRONMENTAL MANAGEMENT			English	Article						Cumulative effects; Plantation forestry; Steeplands; Accelerated erosion; Environmental limits; Excess sedimentation; Aquatic ecosystems; Cyclone gabrielle; New Zealand	MARLBOROUGH SOUNDS; TERRAIN STABILITY; SEDIMENT; HISTORY; MANAGEMENT; LAND	Effective regulation of land-use activities in steepland areas is crucial to protect downstream ecologies and human life as intense rainfall disturbances become more frequent globally. In Aotearoa New Zealand extensive synchronous clear-cutting of Pinus radiata monocultures on steep convergent landforms, and associated earthworks, causes ongoing accelerated erosion, excessive sedimentation, and d…	[Urlich, Stephen C.; Hanifiyani, Mawardah Nur] Lincoln Univ, Dept Environm Management, POB 85 084, Canterbury 7647, New Zealand; [Hanifiyani, Mawardah Nur] Hatfield Indonesia, Plaza Harmoni,Jl Siliwangi 46 Unit B5-B7, Bogor City 16131, West Java, Indonesia	Lincoln University - New Zealand	Urlich, SC (corresponding author), Lincoln Univ, Dept Environm Management, POB 85 084, Canterbury 7647, New Zealand.	steve.urlich@lincoln.ac.nz	Urlich, Steve/W-5456-2018	Urlich, Steve/0000-0002-3880-8502	New Zealand Government's Manaaki NZ postgraduate scholarship; Faculty of Environment, Society and Design at Lincoln Unviersity; Te Whare Wanaka o Aoraki	New Zealand Government's Manaaki NZ postgraduate scholarship; Faculty of Environment, Society and Design at Lincoln Unviersity; Te Whare Wanaka o Aoraki	MNH acknowledges the support of the New Zealand Government's Manaaki NZ postgraduate scholarship. Both authors acknowledge the support of the Faculty of Environment, Society and Design at Lincoln Unviersity, Te Whare Wanaka o Aoraki.		107	0	0	2	2	ACADEMIC PRESS LTD- ELSEVIER SCIENCE LTD	LONDON	24-28 OVAL RD, LONDON NW1 7DX, ENGLAND	0301-4797	1095-8630		J ENVIRON MANAGE	J. Environ. Manage.	NOV	2024	370
J	Eriksson, LM				Eriksson, Lina M.			When legitimacy drowned: waves of blame in the 2006 Swedish Parliamentary Election	JOURNAL OF ELECTIONS PUBLIC OPINION AND PARTIES			English	Article; Early Access							NATURAL DISASTER; IRAQ CASUALTIES; WAR; HURRICANE; VOTERS	Can a government be held accountable for a natural disaster on the other side of the planet? Research on political behavior shows that a government's crisis response to a natural disaster is subject for citizen evaluation by the ballot. Though, thus far such findings are limited to national events. In this study, the geospatial coverage of such retrospective voting is tested. More specifically, I…	[Eriksson, Lina M.] Uppsala Univ, Ctr Natl Hazards & Disaster Sci, Dept Govt, Box 51475120, Uppsala, Sweden	Uppsala University	Eriksson, LM (corresponding author), Uppsala Univ, Ctr Natl Hazards & Disaster Sci, Dept Govt, Box 51475120, Uppsala, Sweden.	lina.m.eriksson@statsvet.uu.se			Swedish Research Council [2021-06355]; Swedish Research Council [2021-06355] Funding Source: Swedish Research Council	Swedish Research Council(Swedish Research Council); Swedish Research Council(Swedish Research Council)	This work was supported by the Swedish Research Council [grant number: 2021-06355].		55	0	0	1	1	ROUTLEDGE JOURNALS, TAYLOR & FRANCIS LTD	ABINGDON	2-4 PARK SQUARE, MILTON PARK, ABINGDON OX14 4RN, OXON, ENGLAND	1745-7289	1745-7297		J ELECT PUBLIC OPIN	J. Elect. Public Opin. Parties	2024 SEP 13	2024
J	Vélez, J; McShea, W; Pukazhenthi, B; Rodríguez, JD; Suárez, MF; Torres, JM; Barrera, C; Fieberg, J				Velez, Juliana; McShea, William; Pukazhenthi, Budhan; Rodriguez, Juan David; Suarez, Maria Fernanda; Torres, Jose Manuel; Barrera, Cesar; Fieberg, John			Cattle exclusion increases encounters of wild herbivores in Neotropical forests	JOURNAL OF APPLIED ECOLOGY			English	Article						anthropogenic impacts; BACI; camera traps; community ecology; ecological experiment; fencing ecology; livestock management; wildlife-livestock co-occurrence	LOWLAND TAPIRS; HEALTH-ASSESSMENT; LANDSCAPE; LIVESTOCK; CONSERVATION; TERRESTRIS; MANAGEMENT; MAMMALS	Ongoing habitat loss and species extinctions require managers to implement and quantify the effectiveness of conservation actions for protecting biodiversity. Fencing, when done properly, is an important management tool for conservation in landscapes where wildlife and domestic animals co-occur, potentially enhancing habitat use through selective exclusion of domestic species. For instance, the f…	[Velez, Juliana] Stanford Univ, Nat Capital Project, Stanford, CA 94305 USA; [Velez, Juliana] Stanford Univ, Ctr Conservat Biol, Stanford, CA 94305 USA; [McShea, William; Pukazhenthi, Budhan] Smithsonians Natl Zoo, Front Royal, VA USA; [McShea, William; Pukazhenthi, Budhan] Conservat Biol Inst, Front Royal, VA USA; [Rodriguez, Juan David; Torres, Jose Manuel; Barrera, Cesar] Reserva Nat Sociedad …	Stanford University; Stanford University; Smithsonian Institution; Smithsonian National Zoological Park & Conservation Biology Institute; University of Minnesota System; University of Minnesota Twin Cities	Vélez, J (corresponding author), Stanford Univ, Nat Capital Project, Stanford, CA 94305 USA.;Vélez, J (corresponding author), Stanford Univ, Ctr Conservat Biol, Stanford, CA 94305 USA.	julianavelezgomez@gmail.com	Velez, Juliana/JLL-6824-2023; Torres, Jose Manuel/AFN-7019-2022		WWF's Russell E. Train Education for Nature Program (EFN); Interdisciplinary Center for the Study of Global Change; Smithsonian's National Zoo and Conservation Biology Institute; Department of Fisheries, Wildlife and Conservation Biology, University of Minnesota; Fulbright-Minciencias Colombia; Dayton Bell Museum Fund; Big Ten Academic Alliance Smithsonian Fellowship; Minnesota Agricultural Exper…	WWF's Russell E. Train Education for Nature Program (EFN); Interdisciplinary Center for the Study of Global Change; Smithsonian's National Zoo and Conservation Biology Institute; Department of Fisheries, Wildlife and Conservation Biology, University of Minnesota(University of Minnesota System); Fulbright-Minciencias Colombia; Dayton Bell Museum Fund; Big Ten Academic Alliance Smithsonian Fellowsh…	WWF's Russell E. Train Education for Nature Program (EFN); Interdisciplinary Center for the Study of Global Change; Smithsonian's National Zoo and Conservation Biology Institute; Department of Fisheries, Wildlife and Conservation Biology, University of Minnesota; Fulbright-Minciencias Colombia; Dayton Bell Museum Fund; Big Ten Academic Alliance Smithsonian Fellowship; Minnesota Agricultural Exper…		73	0	0	5	5	WILEY	HOBOKEN	111 RIVER ST, HOBOKEN 07030-5774, NJ USA	0021-8901	1365-2664		J APPL ECOL	J. Appl. Ecol.	OCT	2024	61	10
J	Fei, LG; Li, T				Fei, Liguo; Li, Tao			Investigating determinants of public participation in community emergency preparedness in China using DEMATEL methodology	INTERNATIONAL JOURNAL OF DISASTER RISK REDUCTION			English	Article						Community emergency preparedness; Public participation; DEMATEL; Intuitionistic linguistic information; Emergency management		This study employs the intuitionistic linguistic DEMATEL method to identify the key determinants of public participation in community emergency preparedness in China. Critical factors such as community cohesion, information accessibility, and trust in the authorities were examined, revealing their roles as drivers or outcomes within the emergency preparedness framework. The findings emphasize the…	[Fei, Liguo; Li, Tao] Shandong Univ, Smart State Governance Lab, Qingdao 266237, Peoples R China; [Fei, Liguo; Li, Tao] Shandong Univ, Sch Polit Sci & Publ Adm, Qingdao 266237, Peoples R China	Shandong University; Shandong University	Fei, LG (corresponding author), 72 Binhai Rd, Qingdao, Peoples R China.	feiliguo@sdu.edu.cn		li, tao/0009-0007-5963-7566	National Natural Science Foundation of China [72404172]; Natural Science Foundation of Shandong Province of China [ZR2023QG099]; Social Risk Governance Research of Huangdao Second Jiaozhou Bay Tunnel Construction [SK210471, 2022RW003]	National Natural Science Foundation of China(National Natural Science Foundation of China (NSFC)); Natural Science Foundation of Shandong Province of China(Natural Science Foundation of Shandong Province); Social Risk Governance Research of Huangdao Second Jiaozhou Bay Tunnel Construction	The work is partially supported by National Natural Science Foundation of China (Grant No. 72404172) , the Natural Science Foundation of Shandong Province of China (Grant No. ZR2023QG099) , the Social Risk Governance Research of Huangdao Second Jiaozhou Bay Tunnel Construction (SK210471) , and Basic Theory and Practice Model of Digital Government Transformation (2022RW003) .		60	0	0	8	8	ELSEVIER	AMSTERDAM	RADARWEG 29, 1043 NX AMSTERDAM, NETHERLANDS	2212-4209			INT J DISAST RISK RE	Int. J. Disaster Risk Reduct.	OCT 1	2024	112
J	Bastit, F; Riviere, M; Lobianco, A; Delacote, P				Bastit, Felix; Riviere, Miguel; Lobianco, Antonello; Delacote, Philippe			Prospective impacts of windstorm risk on carbon sinks and the forestry sector: an integrated assessment with Monte Carlo simulations	ENVIRONMENTAL RESEARCH LETTERS			English	Article						windstorm; forest; carbon; economics; resilience	DISTURBANCES; MODELS; EQUILIBRIUM; DAMAGE	Storms pose a significant threat to economic activities in the forest sector and introduce non-permanence risks for carbon stocks. Following escalating climate ambitions, understanding and addressing these risks becomes imperative. Uncertainties intrinsic to the storm phenomenon render this task complex. This study uses an integrated forest sector model to assess the economic and carbon impacts o…	[Bastit, Felix; Riviere, Miguel; Lobianco, Antonello; Delacote, Philippe] Univ Lorraine, Univ Strasbourg, AgroParisTech, CNRS,INRAE,BETA, F-54000 Nancy, France; [Riviere, Miguel] Minist Agr & Souverainete Alimentaire, Ctr Etud & Prospective, F-75007 Paris, France; [Delacote, Philippe] Chaire Econ Climat, Paris, France	Universites de Strasbourg Etablissements Associes; Universite de Strasbourg; Centre National de la Recherche Scientifique (CNRS); AgroParisTech; Universite de Lorraine; INRAE	Riviere, M (corresponding author), Univ Lorraine, Univ Strasbourg, AgroParisTech, CNRS,INRAE,BETA, F-54000 Nancy, France.;Riviere, M (corresponding author), Minist Agr & Souverainete Alimentaire, Ctr Etud & Prospective, F-75007 Paris, France.	miguel.riviere@agroparistech.fr	Delacote, Philippe/LKM-8010-2024	Delacote, Philippe/0000-0002-9888-7193	French National Research Agency (ANR) as part of the 'Investissements d'Avenir' programme [ANR-11-LABX-0002-01]; Agriculture and Forestry research program by the Climate Economics Chair	French National Research Agency (ANR) as part of the 'Investissements d'Avenir' programme(Agence Nationale de la Recherche (ANR)); Agriculture and Forestry research program by the Climate Economics Chair	The UMR BETA is supported by a grant overseen by the French National Research Agency (ANR) as part of the 'Investissements d'Avenir' programme (ANR-11-LABX-0002-01, Lab of Excellence ARBRE). We are also grateful to the french ministry of Agriculture and food Sovereignty that funded the research activities. This research is part of the Agriculture and Forestry research program by the Climate Econo…		57	0	0	6	6	IOP Publishing Ltd	BRISTOL	TEMPLE CIRCUS, TEMPLE WAY, BRISTOL BS1 6BE, ENGLAND	1748-9326			ENVIRON RES LETT	Environ. Res. Lett.	SEP 1	2024	19	9
J	McKenzie, Z				McKenzie, Zeko			After-effects of Hurricane Dorian on Grand Bahama Pine Forest: Impacts on Pinus caribaea var. bahamensis (Bahamian pine) attributes revealed through in situ study and statistical predictive insights	TREES FORESTS AND PEOPLE			English	Article						Pine mortality Bahamas; Predictive modeling; Tree age estimation; Pinus caribaea var. bahamensis; Stand density index; Tree attributes	WIND DAMAGE; CATASTROPHIC WIND; WINDTHROW RISK; TREE GROWTH; STAND; STABILITY; MORTALITY; PROBABILITY; TOPOGRAPHY; DIAMETER	On Grand Bahama, powerful hurricanes (tropical cyclones) of Category 3 and above have destroyed large sections of the pine vegetation across the island. As global mean temperatures and sea levels continue gradually increasing, more catastrophic hurricanes will likely affect Grand Bahama Island. This study incorporates in situ data and predictive modeling to investigate the impact of Hurricane Dor…	[McKenzie, Zeko] Loma Linda Univ, Dept Earth & Biol Sci, 11065 Campus St,Griggs Hall Rm 101, Loma Linda, CA 92350 USA	Loma Linda University	McKenzie, Z (corresponding author), Loma Linda Univ, Dept Earth & Biol Sci, 11065 Campus St,Griggs Hall Rm 101, Loma Linda, CA 92350 USA.	zmckenzie@students.llu.edu			Loma Linda University Department of Earth and Biological Sciences and through the Bahamas Government National Tuition Fund Division	Loma Linda University Department of Earth and Biological Sciences and through the Bahamas Government National Tuition Fund Division	Throughout this manuscript, the terms we and our were used to acknowledge the collective efforts of the student assistants and the author. Special thanks to Jasmine Russell, Wynasha Thompson, and Debra Estimable, for their early support and contributions. Additionally, I would like to thank Kathleen Auguste, Micquria Gibson, Kiera Smith, Ginae Rolle, and Meghan Dareus for assisting with data coll…		98	0	0	1	1	ELSEVIER	AMSTERDAM	RADARWEG 29, 1043 NX AMSTERDAM, NETHERLANDS		2666-7193		TREES FOREST PEOPLE	Trees For. People	SEP	2024	17
J	Srivanit, M; Kaewkhow, S				Srivanit, Manat; Kaewkhow, Suppawad			A machine learning-based protocol to support visual tree assessment and risk of failure classification on a university campus	URBAN FORESTRY & URBAN GREENING			English	Article						Bosch; Machine learning; Decision tree analysis; Visual tree assessment; Tree management	URBAN TREES; IDENTIFICATION; IMPACT; FOREST; PARAMETERS; GROWTH	Tree failure risk assessment involves visually evaluating trees by considering three essential factors: identifying potential targets that may be affected if the tree falls, assessing the potential consequences of the fall, and determining the likelihood of tree failure. This assessment was used to evaluate the safety of trees in a study area at Thammasat University Rangsit Center, Thailand. In t…	[Srivanit, Manat; Kaewkhow, Suppawad] Thammasat Univ, Fac Architecture & Planning, Pathum Thani 12121, Thailand; [Srivanit, Manat] Thammasat Univ, Fac Architecture & Planning, Res Cluster Livable Environm & Architectural Desig, Pathum Thani 12121, Thailand	Thammasat University; Thammasat University	Srivanit, M (corresponding author), Thammasat Univ, Fac Architecture & Planning, Pathum Thani 12121, Thailand.	manat-s@tu.ac.th; suppawad@tu.ac.th	Srivanit, Manat/AFR-4557-2022	Srivanit, Manat/0000-0002-4660-4518	Office of Information and Communication Technology (ICT-TU)	Office of Information and Communication Technology (ICT-TU)	This study was supported by the Thammasat University Research Fund, Contact No. TUGT 2/2562. The authors would like to express heartfelt thanks to the professional arborists involved, including Taradon Tunduan, Bunchong Somboonchai, and Ponthep Meunpong, for their participation and contribution to the investigation. We especially want to thank Khwanchanok Deepatthana and the team of the LEAD-Lab …		93	0	0	0	0	ELSEVIER GMBH	MUNICH	HACKERBRUCKE 6, 80335 MUNICH, GERMANY	1618-8667	1610-8167		URBAN FOR URBAN GREE	Urban For. Urban Green.	SEP	2024	99
J	Gómez, M; Aránguiz, R; Mäll, M				Gomez, Matias; Aranguiz, Rafael; Mall, Martin			Analysis of climate change and climate variability impacts on coastal storms induced by extratropical cyclones: a case study of the August 2015 storm in central Chile	COASTAL ENGINEERING JOURNAL			English	Article; Early Access						ETC; coastal storm; climate change; ENSO; WRF; Delft3D FM	WAVE; MODEL; SURGE; ENSO; PROJECTIONS; CONVECTION; EROSION; REGIONS; WINTER; BAY	The projected increase in coastal risk requires a reevaluation of coastal risk reduction strategies. A multi-model approach is proposed to examine the variability of coastal storms influenced by climate change and El Ni & ntilde;o Southern Oscillation (ENSO). To this end, the historic coastal storm of August 8 2015, resulting from a local extratropical cyclone (ETC) off the central Chilean coast,…	[Gomez, Matias] Univ Talca, Dept Engn & Bldg Management, Curico, Chile; [Gomez, Matias; Aranguiz, Rafael] Univ Catolica Santisima Concepcion, Dept Civil Engn, Concepcion, Chile; [Aranguiz, Rafael] Res Ctr Integrated Disaster Risk Management CIGIDE, Santiago, Chile; [Mall, Martin] Yokohama Natl Univ, Dept Civil Engn, Yokohama, Kanagawa, Japan	Universidad de Talca; Universidad Catolica de la Santisima Concepcion; Yokohama National University	Gómez, M (corresponding author), Univ Talca, Dept Engn & Bldg Management, Curico, Chile.;Gómez, M (corresponding author), Univ Catolica Santisima Concepcion, Dept Civil Engn, Concepcion, Chile.	mgomez@ing.ucsc.cl	Aránguiz, Rafael/U-5918-2019; Gomez, Matias/AAN-6854-2020	Aranguiz, Rafael/0000-0002-0638-7344	Fondo de Financiamiento de Centros de Investigacion en Areas Prioritarias [ANID/ 1522A0005]; Japan Society for the Promotion of Science [JP20J14032]	Fondo de Financiamiento de Centros de Investigacion en Areas Prioritarias; Japan Society for the Promotion of Science(Ministry of Education, Culture, Sports, Science and Technology, Japan (MEXT)Japan Society for the Promotion of Science)	The work was supported by the Fondo de Financiamiento de Centros de Investigacion en Areas Prioritarias [ANID/ 1522A0005]; Japan Society for the Promotion of Science [JP20J14032]; supercomputing infrastructure of the NLHPC (ECM-02).		63	0	0	2	2	TAYLOR & FRANCIS LTD	ABINGDON	2-4 PARK SQUARE, MILTON PARK, ABINGDON OR14 4RN, OXON, ENGLAND	2166-4250	1793-6292		COAST ENG J	Coast Eng. J.	2024 AUG 30	2024
J	Jewer, J; Pourasgari, P; Jugdev, K				Jewer, Jennifer; Pourasgari, Pedram; Jugdev, Kam			Achieving project performance goals in extreme resource-constrained environments: the role of bricolage in social enterprise projects	INTERNATIONAL JOURNAL OF MANAGING PROJECTS IN BUSINESS			English	Article						Bricolage; Entrepreneurial leadership; Project capability; Project management; Resource scarcity; Resource-based view; Social enterprise	ENTREPRENEURIAL LEADERSHIP; ORGANIZATIONAL CAPABILITIES; COMPETITIVE ADVANTAGE; MANAGEMENT; FIRM; INNOVATION; IMPACT; IMPROVISATION; ORIENTATION; PERSPECTIVE	PurposeAchieving project performance goals in extremely resource-constrained environments, such as those of social enterprises, is challenging. These organizations often employ bricolage - making the most of available resources - to navigate challenging landscapes. This study aims to understand how bricolage capabilities enhance or attenuate organizational project outcomes in resource-constrained…	[Jewer, Jennifer] Mem Univ Newfoundland, Fac Business, St John, NF, Canada; [Pourasgari, Pedram] Univ Victoria, Peter B Gustavson Sch Business, Victoria, BC, Canada; [Jugdev, Kam] Athabasca Univ, Fac Business, Athabasca, ON, Canada	Memorial University Newfoundland; University of Victoria; Athabasca University	Jewer, J (corresponding author), Mem Univ Newfoundland, Fac Business, St John, NF, Canada.	jenniferj@mun.ca	jugdev, kam/AAG-3337-2020; Jewer, Jennifer/AAP-7374-2020	Pourasgari, Pedram/0000-0001-6016-2464; Jugdev, Kam/0000-0002-6071-8036; Jewer, Jennifer/0000-0003-4744-6598	Project Management Institute's Sponsored Research Program	Project Management Institute's Sponsored Research Program	The work summarized in this journal article is supported by the Project Management Institute's Sponsored Research Program.		122	0	0	6	6	EMERALD GROUP PUBLISHING LTD	Leeds	Floor 5, Northspring 21-23 Wellington Street, Leeds, W YORKSHIRE, ENGLAND	1753-8378	1753-8386		INT J MANAG PROJ BUS	Int. J. Manag. Proj. Bus.	SEP 30	2024	17	4/5
J	Takahashi, M; Kawakami, T				Takahashi, Miyu; Kawakami, Tomonori			The latest status of nitrogen saturation on Kureha Hill, Toyama, Japan, based on 20-year observations	ECOLOGICAL RESEARCH			English	Article; Early Access						acidification; mineralization; nitrification; nitrogen saturation; stream water	FOREST; NITRATE; DEPOSITION; STREAM; CATCHMENT; ADDITIONS; MODEL; AREA; FLOW; SEA	Excessive anthropogenic nitrogen fixation alters the nitrogen cycle and increases nitrogen deposition, leading to nitrogen saturation, which in turns leads to forest decline and nitrate leaching into stream waters. Kureha Hill in Toyama Prefecture, Japan, is considered to be in nitrogen saturation, since many streams have contained high concentrations of nitrate for more than 20 years. In this st…	[Takahashi, Miyu; Kawakami, Tomonori] Toyama Prefectural Univ, Imizu, Japan	Toyama Prefectural University	Kawakami, T (corresponding author), Toyama Prefectural Univ, Imizu, Japan.	kawakami@pu-toyama.ac.jp							47	0	0	6	6	WILEY	HOBOKEN	111 RIVER ST, HOBOKEN 07030-5774, NJ USA	0912-3814	1440-1703		ECOL RES	Ecol. Res.	2024 AUG 25	2024
J	Wei, LY; Mao, MJ; Zhao, YX; Wu, GH; Wang, HB; Li, MH; Liu, TD; Wei, YH; Huang, SR; Huang, LY; Gong, WF; Wang, W				Wei, Lingyan; Mao, Mingjiang; Zhao, Yixian; Wu, Genghong; Wang, Hongbo; Li, Meihui; Liu, Tiedong; Wei, Youhao; Huang, Shirui; Huang, Liya; Gong, Wenfeng; Wang, Wei			Spatio-temporal characteristics and multi-scenario simulation analysis of ecosystem service value in coastal wetland: A case study of the coastal zone of Hainan Island, China	JOURNAL OF ENVIRONMENTAL MANAGEMENT			English	Article						Coastal wetlands; ESV; LULCC; Geo-information tupu; FLUS	LAND-USE SIMULATION; RIVER-BASIN; AREA; IMPACTS; MODEL; URBANIZATION; STRATEGIES; PATTERN; FLUS; CITY	Coastal wetland ecosystems harbor rich biodiversity and possess significant ecosystem service value (ESV). Therefore, it offers a range of crucial ecosystem services (ES) for human well-being and socio-economic development. Taking the Hainan Island coastal zone (HICZ) as a case study, the spatio-temporal characteristics of land use and land cover change (LULCC), and its associated ESV in wetland …	[Wei, Lingyan; Mao, Mingjiang; Zhao, Yixian; Wu, Genghong; Wang, Hongbo; Li, Meihui; Liu, Tiedong; Wei, Youhao; Huang, Shirui; Huang, Liya; Gong, Wenfeng] Hainan Univ, Sch Trop Agr & Forestry, Haikou 570228, Peoples R China; [Wei, Lingyan; Mao, Mingjiang; Zhao, Yixian; Wu, Genghong; Wang, Hongbo; Li, Meihui; Liu, Tiedong; Wei, Youhao; Huang, Shirui; Huang, Liya; Gong, Wenfeng] Hainan Univ, Intell…	Hainan University; Hainan University; Qiongtai Normal University	Gong, WF (corresponding author), Hainan Univ, Sch Trop Agr & Forestry, Haikou 570228, Peoples R China.;Gong, WF (corresponding author), Hainan Univ, Intelligent Forestry Key Lab Haikou City, Haikou 570228, Peoples R China.;Wang, W (corresponding author), Qiongtai Normal Univ, Res Ctr Wild Anim & Plant Resource Protect & Utili, Haikou 571100, Peoples R China.	lingyanw000@163.com; mingjiangmao1999@163.com; 2686387089@qq.com; hong9866@foxmail.com; hbw5890@163.com; lmhuiooo@163.com; tiedongliu@163.com; 854085411@qq.com; 3443168286@qq.com; 312647785@qq.com; gwf101@163.com; wwinsect@163.com	Mao, Mingjiang/JYP-8278-2024; Wei, Youhao/HKF-6097-2023	Mao, Mingjiang/0009-0006-2226-1342	Entrepreneurship Training Program for Undergraduate, China [202310589047]	Entrepreneurship Training Program for Undergraduate, China	This research was supported by the Hainan Provincial Natural Sci-ence Foundation of China (No.621RC507) , the National Natural Science Foundation of China (No.32360386) , the Intelligent Forestry Key Lab-oratory of Haikou City, China (No.2020-057) , and Innovation andr Entrepreneurship Training Program for Undergraduate, China (No. 202310589047) .		72	0	0	34	34	ACADEMIC PRESS LTD- ELSEVIER SCIENCE LTD	LONDON	24-28 OVAL RD, LONDON NW1 7DX, ENGLAND	0301-4797	1095-8630		J ENVIRON MANAGE	J. Environ. Manage.	SEP	2024	368
J	Hutabarat, GI; Prasetyo, A; Gardiner, B; Bajpai, K; Grzeskowiak, V; Duran, A; Hidayati, F				Hutabarat, Gefri Indra; Prasetyo, Agung; Gardiner, Barry; Bajpai, Kirti; Grzeskowiak, Valerie; Duran, Alvaro; Hidayati, Fanny			Use of a mechanistic wind damage risk model to select Eucalyptus clones resistant to stem breakage and uprooting in tropical plantations	FOREST ECOLOGY AND MANAGEMENT			English	Article						Eucalyptus; Tree-pulling experiments; ForestGALES; Critical wind speed; Wind damage; Clones	DISTURBANCE AGENT; WINTER STORM; TREES; STABILITY; WINDTHROW; FORESTS; PINE; GROWTH; WOOD; ANCHORAGE	Wind damage in Eucalyptus plantations are one of the main factors affecting fibre productivity losses in Sumatra, Indonesia. High levels of damage start between 1.5 and 3.5 years old, with total wind damage of between 7% and 15% by area in Eucalyptus plantations. The characteristics of the plantation stands are the most critical factors influencing the level of damage. In this study, the ForestGA…	[Hutabarat, Gefri Indra; Hidayati, Fanny] Univ Gadjah Mada, Fac Forestry, Yogyakarta 55281, Indonesia; [Hutabarat, Gefri Indra; Bajpai, Kirti; Grzeskowiak, Valerie; Duran, Alvaro] Asia Pacific Resources Int Ltd APRIL, Res & Dev, Pangkalan Kerinci 28300, Riau, Indonesia; [Prasetyo, Agung] Res Ctr Estate Crops, Natl Res & Innovat Agcy, Republ Indonesia BRIN, Jl Raya Bogor KM 46, Cibinong 16911, Ind…	Gadjah Mada University; University of Freiburg	Hidayati, F (corresponding author), Univ Gadjah Mada, Fac Forestry, Yogyakarta 55281, Indonesia.	fanny_hidayati@ugm.ac.id			PT. Riau Andalan Pulp and Paper	PT. Riau Andalan Pulp and Paper	This study was fully funded by PT. Riau Andalan Pulp and Paper.		76	0	0	3	3	ELSEVIER	AMSTERDAM	RADARWEG 29, 1043 NX AMSTERDAM, NETHERLANDS	0378-1127	1872-7042		FOREST ECOL MANAG	For. Ecol. Manage.	OCT 1	2024	569
J	Sheng, Q; Dong, LB; Liu, ZG				Sheng, Qi; Dong, Lingbo; Liu, Zhaogang			Multi-objective optimization of forest structure for broadleaf mixed forest under different CMIP5 scenarios	ECOLOGICAL INDICATORS			English	Article						CIMP5 model; Climate change; Forest dynamic structure; Mufti-objective optimization	STAND STRUCTURE; CLIMATE-CHANGE; CHINA; TEMPERATURE; FUTURE; GROWTH; PROJECTION; EXTREMES	Climate change is an important global research topic and one of the most pressing issues facing the world today. It significantly impacts forest distribution, species composition, stand structure, growth, and other functions, therefore, it is crucial to simulate the dynamic changes of forest structure under future climate change and develop optimized solutions to adapt to it. Combined with the va…	[Sheng, Qi; Dong, Lingbo; Liu, Zhaogang] Northeast Forestry Univ, Coll Forestry, Key Lab Sustainable Forest Ecosyst Management, Minist Educ, Harbin 150040, Peoples R China	Northeast Forestry University - China	Liu, ZG (corresponding author), Northeast Forestry Univ, Coll Forestry, Key Lab Sustainable Forest Ecosyst Management, Minist Educ, Harbin 150040, Peoples R China.	lzg19700602@163.com	Dong, Lingbo/M-6136-2016; SHENG, QI/KOD-0970-2024	Dong, Lingbo/0000-0003-0079-2688	National key research and development program of China [2022YFD2200502]	National key research and development program of China(National Key Research & Development Program of China)	This research was supported by the National key research and development program of China [grant number: 2022YFD2200502] .		37	0	0	25	25	ELSEVIER	AMSTERDAM	RADARWEG 29, 1043 NX AMSTERDAM, NETHERLANDS	1470-160X	1872-7034		ECOL INDIC	Ecol. Indic.	SEP	2024	166
J	Ahlerup, P; Sundstrom, A; Jagers, SC; Sjostedt, M				Ahlerup, Pelle; Sundstrom, Aksel; Jagers, Sverker C.; Sjostedt, Martin			Climate shocks, regional favoritism and trust in leaders: Insights from droughts in Africa	WORLD DEVELOPMENT			English	Article						Africa; Drought; Afrobarometer; Political trust; Climate change; Disasters	NATURAL DISASTER; ECONOMIC-GROWTH; GOVERNMENT; DEMOCRACY; VIOLENCE; SUPPORT; VARIABILITY; GEOGRAPHY; CONFLICT; IMPACT	Droughts can affect people's trust in political leaders positively, through rallying effects, or negatively, through blame attribution. We examine how drought conditions affect trust in leaders in the context of Africa. We link high-precision exogenous climate data to survey respondents, 2002-2018, and report moderate negative effects of drought conditions on people's trust in their president. Th…	[Ahlerup, Pelle] Univ Gothenburg, Dept Econ, Gothenburg, Sweden; [Sundstrom, Aksel; Jagers, Sverker C.; Sjostedt, Martin] Univ Gothenburg, Dept Polit Sci, Gothenburg, Sweden	University of Gothenburg; University of Gothenburg	Sundstrom, A (corresponding author), Univ Gothenburg, Dept Polit Sci, Gothenburg, Sweden.	Pelle.Ahlerup@economics.gu.se; Aksel.Sundstrom@pol.gu.se			ERC Starting Grant [101117889]; Swedish Research Council [2020-03155, 2019-03218, 2016-02119]; Swedish Research Council [2020-03155, 2019-03218, 2016-02119] Funding Source: Swedish Research Council	ERC Starting Grant(European Research Council (ERC)); Swedish Research Council(Swedish Research Council); Swedish Research Council(Swedish Research Council)	Sundstrom's work was supported by his ERC Starting Grant [project no. 101117889] and grants from the Swedish Research Council [grants no. 2020-03155, 2019-03218 and 2016-02119]. The authors acknowledge comments received from participants on several workshops, including: the Harvard Kennedy School Democracy Seminar, the Governance and Local Development Workshop Series, the annual meeting of the Sw…		90	0	0	1	1	PERGAMON-ELSEVIER SCIENCE LTD	OXFORD	THE BOULEVARD, LANGFORD LANE, KIDLINGTON, OXFORD OX5 1GB, ENGLAND	0305-750X	1873-5991		WORLD DEV	World Dev.	NOV	2024	183
J	Morris, JT; Huntington, B; Couch, C; Ruseborn, S				Morris, John T.; Huntington, Brittany; Couch, Courtney; Ruseborn, Shannon			Long-term outcomes of passive and active restoration approaches following a vessel grounding in Hawaii, USA	CORAL REEFS			English	Article						Long-Term monitoring; Corals of opportunity; Before-After-Control-Impact designs; Outplants	REEF-BUILDING CORALS; RECOVERY; SURVIVAL; TRANSPLANTATION; COMMUNITIES; DISTURBANCE; STRATEGIES; WINNERS; IMPACTS; ATOLL	In February 2010, the cargo vessel M/V Vogetrader ran aground on a forereef in Oahu, Hawaii. Baseline surveys documented considerable damage to coral communities. Several restoration actions were implemented in 2013, including active restoration (rubble removal, coral outplanting) and passive restoration (natural recovery), with the goal of returning corals to their pre-disturbance state. In 2022…	[Morris, John T.; Huntington, Brittany; Couch, Courtney] Univ Hawaii Manoa, Cooperat Inst Marine & Atmospher Res, Honolulu, HI 96822 USA; [Morris, John T.; Huntington, Brittany; Couch, Courtney] NOAA, Natl Marine Fisheries Serv, Pacific Isl Fisheries Sci Ctr, Honolulu, HI 96822 USA; [Ruseborn, Shannon] ERT Support NOAA Fisheries Off Habitat Conservat, Honolulu, HI USA	University of Hawaii System; University of Hawaii Manoa; National Aeronautics & Space Administration (NASA); National Oceanic Atmospheric Admin (NOAA) - USA	Morris, JT (corresponding author), Univ Hawaii Manoa, Cooperat Inst Marine & Atmospher Res, Honolulu, HI 96822 USA.;Morris, JT (corresponding author), NOAA, Natl Marine Fisheries Serv, Pacific Isl Fisheries Sci Ctr, Honolulu, HI 96822 USA.	john.morris@noaa.gov		Morris, John/0000-0001-7734-8492	NOAA Pacific Islands Regional Office; State of Hawaii's Division of Aquatic Resources	NOAA Pacific Islands Regional Office(National Oceanic Atmospheric Admin (NOAA) - USA); State of Hawaii's Division of Aquatic Resources	We are grateful for the assistance of NOAA's Ecosystems Science Division (Jonathan Charendoff, Mia Lamirand, Corinne Amir, Frances Lichowski, and Matthew Chauvin) and the State of Hawaii's Division of Aquatic Resources (Kimberly Fuller, Eric Dilley, Jesse Bord, Kasey MacRae, and Jessica Schem) field teams in the data collection. This report is one of the results of the preferred primary restorati…		58	0	0	2	2	SPRINGER	NEW YORK	ONE NEW YORK PLAZA, SUITE 4600, NEW YORK, NY, UNITED STATES	0722-4028	1432-0975		CORAL REEFS	Coral Reefs	OCT	2024	43	5
J	Campos, MJZ				Campos, Maria Jose Zapata			The Expansion of Alternative Forms of Organizing Integration: Imitation, Bricolage, and an Ethic of Care in Migrant Women's Cooperatives	JOURNAL OF BUSINESS ETHICS			English	Article						Migrant women's cooperatives; Labour market integration of immigrants; Ethic of care; Bricolage	SCALING-UP; SOCIAL IMPACT; ENTREPRENEURSHIP; ORGANIZATIONS; MOVEMENTS; DIFFUSION; SPACE	This paper examines how alternative forms of organising integration in resource-scarce environments expand across settings, by considering the role of local embeddedness and an ethic of care in enabling this expansion. It builds on theories of imitation in organization studies in combination with theories of ethics of care and bricolage applied to welfare and migration studies. The paper is infor…	[Campos, Maria Jose Zapata] Univ Gothenburg, Sch Business Econ & Law, Dept Business Adm, Vasagatan 1,Box 100, S-40530 Gothenburg, Sweden	University of Gothenburg	Campos, MJZ (corresponding author), Univ Gothenburg, Sch Business Econ & Law, Dept Business Adm, Vasagatan 1,Box 100, S-40530 Gothenburg, Sweden.	mj.zapata@handels.gu.se	Zapata Campos, Maria Jose/HMP-4564-2023	Zapata Campos, Maria Jose/0000-0002-2271-0148	University of Gothenburg; Vetenskapsradet; FORTE grant [2016-07205, 2023-00091]; Forte [2016-07205, 2023-00091] Funding Source: Forte; Vinnova [2023-00091] Funding Source: Vinnova	University of Gothenburg; Vetenskapsradet(Swedish Research Council); FORTE grant(Swedish Research Council for Health Working Life & Welfare (Forte)); Forte(Swedish Research Council for Health Working Life & Welfare (Forte)); Vinnova(Vinnova)	Open access funding provided by University of Gothenburg. This article was funded by Vetenskapsradet, 2019-02109 The changing role of local governments in labour market integration, FORTE grant Forskningsradet om Haelsa, Arbetsliv och Vaelfaerd, 2016-07205 Organising Integration, and the FORTE grant 2023-00091 Women For Integration.		95	1	1	6	6	SPRINGER	DORDRECHT	VAN GODEWIJCKSTRAAT 30, 3311 GZ DORDRECHT, NETHERLANDS	0167-4544	1573-0697		J BUS ETHICS	J. Bus. Ethics	NOV	2024	194	4
J	Dollinger, C; Rammer, W; Suzuki, KF; Braziunas, KH; Keller, TT; Kobayashi, Y; Mohr, J; Mori, AS; Turner, MG; Seidl, R				Dollinger, Christina; Rammer, Werner; Suzuki, Kureha F.; Braziunas, Kristin H.; Keller, Timon T.; Kobayashi, Yuta; Mohr, Johannes; Mori, Akira S.; Turner, Monica G.; Seidl, Rupert			Beyond resilience: Responses to changing climate and disturbance regimes in temperate forest landscapes across the Northern Hemisphere	GLOBAL CHANGE BIOLOGY			English	Article						Berchtesgaden National Park; climate change impacts; disturbance ecology; Grand Teton National Park; protected areas; range of variability; reorganization; resilience; Shiretoko National Park; simulation modelling	WILDFIRES; VARIABILITY; DIVERSITY; DYNAMICS; ECOLOGY	Climate change has profound impacts on forest ecosystem dynamics and could lead to the emergence of novel ecosystems via changes in species composition, forest structure, and potentially a complete loss of tree cover. Disturbances fundamentally shape those dynamics: the prevailing disturbance regime of a region determines the inherent variability of a system, and its climate-mediated change could…	[Dollinger, Christina; Rammer, Werner; Braziunas, Kristin H.; Mohr, Johannes; Seidl, Rupert] Tech Univ Munich, Sch Life Sci, Ecosyst Dynam & Forest Management Grp, Hans Carl von Carlowitz Pl 2, D-85354 Freising Weihenstephan, Germany; [Suzuki, Kureha F.; Mori, Akira S.] Univ Tokyo, Res Ctr Adv Sci & Technol, Tokyo, Japan; [Suzuki, Kureha F.] Yokohama Natl Univ, Grad Sch Environm & Informat Sci, Y…	Technical University of Munich; University of Tokyo; Yokohama National University; University of Wisconsin System; University of Wisconsin Madison; Tokyo University of Agriculture & Technology	Dollinger, C (corresponding author), Tech Univ Munich, Sch Life Sci, Ecosyst Dynam & Forest Management Grp, Hans Carl von Carlowitz Pl 2, D-85354 Freising Weihenstephan, Germany.	christina.dollinger@tum.de	Seidl, Rupert/ABE-6078-2020; Suzuki, Kureha/GXG-1714-2022; Mori, Akira/A-6570-2013	Keller, Timon Theodor/0009-0003-9566-8125; Dollinger, Christina/0000-0001-7759-8141; Seidl, Rupert/0000-0002-3338-3402; Braziunas, Kristin/0000-0001-5350-8463; Mori, Akira/0000-0002-8422-1198	Japan Advanced Institute of Science and Technology [JPMXD0722678534]; Japan Science and Technology Agency [JPMJRS23I4, JPMJRX21I4]; JSPS Overseas Challenge Program for Young Researchers; University of Wisconsin-Madison Vilas Trust; Japan Society for the Promotion of Science [22KK0102]; H2020 European Research Council [101001905]; National Park Service [P22AC00588]	Japan Advanced Institute of Science and Technology; Japan Science and Technology Agency(Japan Science & Technology Agency (JST)); JSPS Overseas Challenge Program for Young Researchers; University of Wisconsin-Madison Vilas Trust; Japan Society for the Promotion of Science(Ministry of Education, Culture, Sports, Science and Technology, Japan (MEXT)Japan Society for the Promotion of Science); H2020…	Japan Advanced Institute of Science and Technology, Grant/Award Number: JPMXD0722678534; Japan Science and Technology Agency, Grant/Award Number: JPMJRS23I4 and JPMJRX21I4; JSPS Overseas Challenge Program for Young Researchers; University of Wisconsin-Madison Vilas Trust; Japan Society for the Promotion of Science, Grant/Award Number: 22KK0102; H2020 European Research Council, Grant/Award Number:…		70	0	0	6	6	WILEY	HOBOKEN	111 RIVER ST, HOBOKEN 07030-5774, NJ USA	1354-1013	1365-2486		GLOBAL CHANGE BIOL	Glob. Change Biol.	AUG	2024	30	8
J	Kärenlampi, PP				Karenlampi, Petri P.			Mortality of Boreal Trees	SUSTAINABILITY			English	Article						Picea abies; Pinus sylvestris; Betula pendula; Betula pubescens; logistic regression	NATURAL DISTURBANCE REGIME; NORWAY SPRUCE FORESTS; SNOW DAMAGE; PICEA-ABIES; FERTILIZATION EXPERIMENT; PINUS-SYLVESTRIS; DIAMETER GROWTH; WIND; MODEL; PATTERNS	A dataset collected from central South Finland was used to investigate the mortality of boreal trees. The mortality rate was found to be the order of three times that predicted by earlier Nordic mortality models, being in the upper range of international literature observations. Small subpopulations of any tree species tend to die out. The mortality of downy birch increases with stand basal area,…	[Karenlampi, Petri P.] Lehtoi Res, Lehtoi 81235, Finland		Kärenlampi, PP (corresponding author), Lehtoi Res, Lehtoi 81235, Finland.	petri.karenlampi@professori.fi			Niemi Foundation	Niemi Foundation(ACEV Foundation)	This study was partially financed by Niemi Foundation.		68	0	0	3	3	MDPI	BASEL	ST ALBAN-ANLAGE 66, CH-4052 BASEL, SWITZERLAND		2071-1050		SUSTAINABILITY-BASEL	Sustainability	AUG	2024	16	15
J	Mårald, E; Jönsson, J; Kardell,Ö; Sjögren, J; Tunlid, A				Marald, Erland; Jonsson, Jimmy; Kardell, Orjan; Sjogren, Jorgen; Tunlid, Anna			An Exotic Tree in a Foreign Country: A Cultural Biography of the Lodgepole Pine in Sweden	ENVIRONMENT AND HISTORY			English	Article						Lodgepole pine; alien species; cultural biography of things; environmental history; biodiversity	POLICY; HISTORY; CLIMATE; STANDS; DEBATE	The movement of plants, animals, and microorganisms by humans, consciously or unconsciously, has changed both ecosystems and societies throughout history. This article focuses on one such transformative species, lodgepole pine, and its relocation from northwestern America to northern Sweden in the midtwentieth century. A cultural biography of the lodgepole pine's existence in Sweden examines how …	[Marald, Erland] Umea Univ, Dept Hist Philosoph & Religious Studies, Umea, Sweden; [Jonsson, Jimmy; Tunlid, Anna] Lund Univ, Dept Arts & Cultural Sci, Lund, Sweden; [Kardell, Orjan] Uppsala Univ, Dept Hist, Uppsala, Sweden; [Sjogren, Jorgen] Swedish Univ Agr Sci, Dept Wildlife Fish & Environm Studies, Umea, Sweden	Umea University; Lund University; Uppsala University; Swedish University of Agricultural Sciences	Mårald, E (corresponding author), Umea Univ, Dept Hist Philosoph & Religious Studies, Umea, Sweden.	erland.marald@umu.se; jimmy.jonsson@kultur.lu.se; orjan.kardell@hist.uu.se; jorgen.sjogren@slu.se; anna.tunlid@kultur.lu.se	Sjögren, Jörgen/LFV-7009-2024; Sjogren, Jorgen/C-9363-2013	Marald, Erland/0000-0002-2291-9910; Sjogren, Jorgen/0000-0002-0538-8265					131	0	0	5	5	WHITE HORSE PRESS	ISLE OF HARRIS	1 STROND, ISLE OF HARRIS HS5 3UD, ENGLAND	0967-3407	1752-7023		ENVIRON HIST-UK	Env. Hist.	AUG	2024	30	3
J	Zemaitis, P; Armoska, E; Stakenas, V; Kulbokas, G				Zemaitis, Povilas; Armoska, Emilis; Stakenas, Vidas; Kulbokas, Gintaras			Wood decay and Norway spruce vulnerability to wind-inflicted mortality in monospecific and mixed stands in hemiboreal forests	FOREST ECOLOGY AND MANAGEMENT			English	Article						Picea abies; Windthrow; Root and stem decay; Forest resilience; Thinning	PICEA-ABIES L.; HETEROBASIDION-ANNOSUM; BUTT ROT; POPULATION-STRUCTURE; ARMILLARIA-OSTOYAE; PINUS-SYLVESTRIS; PURE STANDS; TREE; DAMAGE; RISK	Pathogen-caused stem and root decay are becoming increasingly common in Norway spruce (Picea abies (L.) H. Karst) which is believed to contribute to greater stand instability and susceptibility to wind-inflicted damage. Thus, this study aims to assess the effect of root and stem decay on Norway spruce vulnerability to wind-inflicted mortality in monospecific and mixed stands, to widen our base of…	[Zemaitis, Povilas; Armoska, Emilis; Stakenas, Vidas] Lithuanian Res Ctr Agr & Forestry, Inst Al 1, LT-58344 Akademija, Lithuania; [Kulbokas, Gintaras] Lithuanian State Forest Serv, Pramones Pr 11A, LT-51327 Kaunas, Lithuania	Lithuanian Research Centre for Agriculture & Forestry	Zemaitis, P (corresponding author), Lithuanian Res Ctr Agr & Forestry, Inst Al 1, LT-58344 Akademija, Lithuania.	povilas.zemaitis@lammc.lt	Zemaitis, Povilas/H-7114-2017; Armoska, Emilis/KHC-6679-2024		Long-term research program Sustainable forestry and global changes	Long-term research program Sustainable forestry and global changes	The study was funded by the long-term research program Sustainable forestry and global changes, implemented by the Lithuanian Research Centre for Agriculture and Forestry.		83	0	0	6	6	ELSEVIER	AMSTERDAM	RADARWEG 29, 1043 NX AMSTERDAM, NETHERLANDS	0378-1127	1872-7042		FOREST ECOL MANAG	For. Ecol. Manage.	OCT 1	2024	569
J	Zarkovic, SD; Weiss, X; Hilber, P				Zarkovic, Sanja Duvnjak; Weiss, Xavier; Hilber, Patrik			Addressing data deficiencies in outage reports: A qualitative and machine learning approach	ELECTRIC POWER SYSTEMS RESEARCH			English	Article						Data analysis; Power outages; Machine learning; Decision-making; Data processing; Technical reports		This study investigates outage statistics in the Swedish power system. More specifically, this paper highlights the critical importance of addressing data quality issues such as inconsistencies and missing values, including unknown outage causes and unidentified faulty equipment. Existing research often overlooks the depth of these data quality challenges, leaving significant gaps in the reliabil…	[Zarkovic, Sanja Duvnjak; Weiss, Xavier; Hilber, Patrik] KTH Royal Inst Technol, Sch Elect Engn & Comp Sci, Stockholm, Sweden	Royal Institute of Technology	Zarkovic, SD (corresponding author), KTH Royal Inst Technol, Sch Elect Engn & Comp Sci, Stockholm, Sweden.	sanjadz@kth.se; xavierw@kth.se; hilber@kth.se	Weiss, Xavier/AGH-4622-2022	Weiss, Xavier/0000-0002-6745-4918; Duvnjak Zarkovic, Sanja/0000-0002-6779-4082			The authors would like to thank SweGRIDS, the Swedish Smart Grids and Energy Storage, and Energimyndigheten for project. Moreover, the authors thank Matz Tapper from Energifore-tagen Sverige and Jan Henning Jurgensen from Vattenfall for valuable data and practical information for this project.		31	0	0	2	2	ELSEVIER SCIENCE SA	LAUSANNE	PO BOX 564, 1001 LAUSANNE, SWITZERLAND	0378-7796	1873-2046		ELECTR POW SYST RES	Electr. Power Syst. Res.	NOV	2024	236
J	Olofsson, E; Jakobsson, R				Olofsson, Erika; Jakobsson, Rikard			Private forest owners' climate adaptation measures and the motivations behind them in a south Swedish county	SCANDINAVIAN JOURNAL OF FOREST RESEARCH			English	Article						Climate adaptation; forest owners; forest management; motives; tree species; forest damage; policy goals	QUALITATIVE CONTENT-ANALYSIS; PINE PINUS-SYLVESTRIS; SCOTS PINE; ADAPTIVE CAPACITY; NORWAY SPRUCE; INDIVIDUAL ADAPTATION; SOCIAL NETWORKS; MANAGEMENT; PERCEPTIONS; EUROPE	This study was conducted to explore measures taken by private forest owners in a region of southern Sweden to adapt forestry to climate change and the motivations behind these measures. Additionally, measures undertaken were compared with policy goals of the Swedish Forest Agency. Data were gathered through a questionnaire and interviews. The most common measure, mentioned by 72% (64) of responde…	[Olofsson, Erika; Jakobsson, Rikard] Linnaeus Univ, Dept Forestry & Wood Technol, S-35195 Vaxjo, Sweden	Linnaeus University	Olofsson, E (corresponding author), Linnaeus Univ, Dept Forestry & Wood Technol, S-35195 Vaxjo, Sweden.	erika.olofsson@lnu.se					Our gratitude to Karolina Forsen, who conducted the interviews.		108	0	0	2	2	TAYLOR & FRANCIS LTD	ABINGDON	2-4 PARK SQUARE, MILTON PARK, ABINGDON OR14 4RN, OXON, ENGLAND	0282-7581	1651-1891		SCAND J FOREST RES	Scand. J. Forest Res.	JUL 3	2024	39	5
J	Rammer, W; Thom, D; Baumann, M; Braziunas, K; Dollinger, C; Kerber, J; Mohr, J; Seidl, R				Rammer, Werner; Thom, Dominik; Baumann, Martin; Braziunas, Kristin; Dollinger, Christina; Kerber, Jonas; Mohr, Johannes; Seidl, Rupert			The individual-based forest landscape and disturbance model iLand: Overview, progress, and outlook	ECOLOGICAL MODELLING			English	Article						Landscape modeling; Agent-based modeling; Simulation modeling; Forest dynamics; Model development; Model initialization; Model parameterization; Model evaluation; Model application	VEGETATION INTERACTIONS; CLIMATE-CHANGE; FUTURE; GROWTH; COMPETITION; DYNAMICS; RESILIENCE; ECOSYSTEMS; MANAGEMENT; DIVERSITY	Forest ecosystems are changing rapidly, and landscape-level processes such as disturbance and dispersal are key drivers of change. Consequently, forest landscape models are important tools for studying forest trajectories under changing environmental conditions and their impacts on ecosystem service provisioning. Here, we synthesize 12 years of development and application of the individual-based …	[Rammer, Werner; Thom, Dominik; Baumann, Martin; Braziunas, Kristin; Dollinger, Christina; Kerber, Jonas; Mohr, Johannes; Seidl, Rupert] Tech Univ Munich, Sch Life Sci, Ecosyst Dynam & Forest Management Grp, Freising Weihenstephan, Germany; [Thom, Dominik] Univ Vermont, Gund Inst Environm, Burlington, VT USA; [Seidl, Rupert] Berchtesgaden Natl Pk, Berchtesgaden, Germany	Technical University of Munich; University of Vermont	Rammer, W (corresponding author), Tech Univ Munich, Sch Life Sci, Ecosyst Dynam & Forest Management Grp, Freising Weihenstephan, Germany.	werner.rammer@tum.de	Seidl, Rupert/ABE-6078-2020; Thom, Dominik/AAE-5649-2020	Dollinger, Christina/0000-0001-7759-8141	European Research Council (ERC) under the European Union [101001905]; German Federal Ministry for the Environment, Nature Conservation, Nuclear Safety and Consumer Protection [67KI21002A]	European Research Council (ERC) under the European Union(European Research Council (ERC)); German Federal Ministry for the Environment, Nature Conservation, Nuclear Safety and Consumer Protection	W.R., R.S., K.B., C.D., M.B., and J.M. acknowledge support by the European Research Council (ERC) under the European Union's Horizon 2020 research and innovation programme (grant agreement No. 101001905, FORWARD) . W.R., J.K., J.M. were further supported by the German Federal Ministry for the Environment, Nature Conservation, Nuclear Safety and Consumer Protection (grant no. 67KI21002A) .		93	1	1	3	3	ELSEVIER	AMSTERDAM	RADARWEG 29, 1043 NX AMSTERDAM, NETHERLANDS	0304-3800	1872-7026		ECOL MODEL	Ecol. Model.	SEP	2024	495
J	Francisco, JP				Francisco, Jamil Paolo			Bricolage and the entrepreneurial process in times of crisis: insights from new ventures in the Philippines	JOURNAL OF ENTREPRENEURSHIP IN EMERGING ECONOMIES			English	Article; Early Access						Emerging economies; Entrepreneurial process; Bricolage	EMERGING ECONOMIES; SOCIAL BRICOLAGE; OPPORTUNITY; COVID-19; SURVIVAL; INNOVATIVENESS; IMPROVISATION; ENVIRONMENTS; CAPABILITIES; ORGANIZATION	PurposeHow does entrepreneurship flourish amidst persistent resource scarcity, market imperfections, underdeveloped infrastructure and institutional voids? In recent years, bricolage has emerged in the entrepreneurship literature as an effective form of resource mobilization in resource-constrained environments and crisis situations. The purpose of this study is to investigate the role of bricola…	[Francisco, Jamil Paolo] Asian Inst Management, Makati, Philippines	Asian Institute of Management	Francisco, JP (corresponding author), Asian Inst Management, Makati, Philippines.	jpaolofrancisco@gmail.com							132	0	0	1	1	EMERALD GROUP PUBLISHING LTD	Leeds	Floor 5, Northspring 21-23 Wellington Street, Leeds, W YORKSHIRE, ENGLAND	2053-4604	2053-4612		J ENTREP EMERG ECON	J. Entrep. Emerg. Econ.	2024 JUL 15	2024
J	Agostino, M				Agostino, Mariarosaria			Extreme weather events and firms' energy practices. The role of country governance	ENERGY POLICY			English	Article						Weather extreme events; Firms' energy transition; Sustainable energy practices; Institutional quality	NATURAL DISASTERS; RENEWABLE ENERGY; SOCIOEMOTIONAL WEALTH; FAMILY FIRMS; INSTITUTIONS; CORRUPTION; INNOVATION; POLICY; HETEROSCEDASTICITY; PERSPECTIVE	This paper provides evidence on the adaptation response of firms to weather extreme events, in terms of sustainable energy practices (SEPs). Also, this article takes advantage of country heterogeneity, to investigate how climate economic damage interacts with the institutional context to affect the energy transition of firms. Based on survey data for a large cross-section of businesses, and adopt…	[Agostino, Mariarosaria] Univ Calabria, Dept Econ Stat & Finance, Arcavacata Di Rende, Italy	University of Calabria	Agostino, M (corresponding author), Univ Calabria, Dept Econ Stat & Finance, Arcavacata Di Rende, Italy.	m.agostino@unical.it		Agostino, Mariarosaria/0000-0002-0357-6924			The authors declare that they have no known competing financial interests or personal relationships that could have appeared to influence the work reported in this paper.		86	2	2	11	11	ELSEVIER SCI LTD	London	125 London Wall, London, ENGLAND	0301-4215	1873-6777		ENERG POLICY	Energy Policy	SEP	2024	192
J	Spear, MJ; Harris, BS; Bookout, TA; Ickes, BS; Jankowski, KJ; Solomon, LE; Maxson, KA; Harris, ALW; Mathis, AT; Schaick, SJ; Williams, JA; DeBoer, JA; Lenaerts, AW; Hine, EC; Chick, JH; Lamer, JT				Spear, Michael J.; Harris, Brandon S.; Bookout, Taylor A.; Ickes, Brian S.; Jankowski, Kathi Jo; Solomon, Levi E.; Maxson, Kristopher A.; Harris, Andrya L. Whitten; Mathis, Andrew T.; Schaick, Sam J.; Williams, Jesse A.; DeBoer, Jason A.; Lenaerts, Allison W.; Hine, Eric C.; Chick, John H.; Lamer, James T.			Reduction of large vessel traffic improves water quality and alters fish habitat-use throughout a large river	SCIENCE OF THE TOTAL ENVIRONMENT			English	Article						Inland waterway transportation; Illinois waterway; River ecology; Turbidity; Habitat avoidance; Environmental impact	SHIP-INDUCED WAVES; COMMERCIAL NAVIGATION; ASSEMBLAGES; MANAGEMENT; SEDIMENT; IMPACTS; SOUND	Rivers are increasingly used as superhighways for the continental-scale transportation of freight goods, but the ecological impact of large vessel traffic on river ecosystems is difficult to study. Recently, the temporary maintenance closure of lock and dam systems on the Illinois Waterway (USA) brought commercial vessel traffic to a halt along the river's length, offering a rare opportunity to s…	[Spear, Michael J.; Harris, Brandon S.; Bookout, Taylor A.; Solomon, Levi E.; Maxson, Kristopher A.; Harris, Andrya L. Whitten; Mathis, Andrew T.; Schaick, Sam J.; Williams, Jesse A.; DeBoer, Jason A.; Lenaerts, Allison W.; Lamer, James T.] Univ Illinois, Illinois Nat Hist Survey, Illinois River Biol Stn, 704 N Schrader St, Havana, IL 62644 USA; [Ickes, Brian S.; Jankowski, Kathi Jo] US Geol Surv…	Illinois Natural History Survey; University of Illinois System; United States Department of the Interior; United States Geological Survey; Illinois Natural History Survey	Spear, MJ (corresponding author), Univ Illinois, Illinois Nat Hist Survey, Illinois River Biol Stn, 704 N Schrader St, Havana, IL 62644 USA.	mspear2@illinois.edu	Spear, Michael/R-7188-2019	Whitten Harris, Andrya/0000-0003-0045-7812	U.S. Army Corps of Engineers Upper Mississippi River Restoration Program; U.S. Geological Survey [G19AC00017]; U.S. Fish and Wildlife Service [F19AF00234, F19AF00306, F19AP00103]	U.S. Army Corps of Engineers Upper Mississippi River Restoration Program; U.S. Geological Survey(United States Geological Survey); U.S. Fish and Wildlife Service(US Fish & Wildlife Service)	We thank the numerous individuals within the broader Upper Mississippi River Restoration Program partnership and the Illinois Department of Natural Resources who made this work possible. We thank MarineTraffic for providing vessel traffic data. The work was funded as part of the U.S. Army Corps of Engineers Upper Mississippi River Restoration Program as was the collection of many of the data used…		74	0	0	4	4	ELSEVIER	AMSTERDAM	RADARWEG 29, 1043 NX AMSTERDAM, NETHERLANDS	0048-9697	1879-1026		SCI TOTAL ENVIRON	Sci. Total Environ.	OCT 10	2024	946
J	Alam, A; Kadam, P; Brandeis, T; Baeza-Castro, A; Dwivedi, P				Alam, Asiful; Kadam, Parag; Brandeis, Thomas; Baeza-Castro, Andres; Dwivedi, Puneet			Assessing the impact of Hurricane Ivan on aboveground forest carbon dynamics in the Florida Panhandle: A case study from Perdido Bay watershed	FOREST ECOLOGY AND MANAGEMENT			English	Article						Carbon dynamics; Forest inventory analysis; Hurricanes; Log -linear regression; Vulnerability	MANGROVE FORESTS; CLIMATE-CHANGE; WINTER STORM; WIND DAMAGE; TREE; MODELS; EVERGLADES; PATTERN; BIOMASS; STANDS	Hurricanes can physically transform forest ecosystems, leading to immediate and potentially long-lasting impacts on carbon dynamics. Using Forest Inventory Analysis (FIA) data from the United States Forest Service, we compared the average carbon in trees (saplings, bole, stump, tops) and foliage pre- (2001 -2003) and post(2005 -2007) Hurricane Ivan for different tree categories in the Perdido Bay…	[Alam, Asiful] Oregon State Univ, Dept Forest Engn Resources & Management, 216 Peavy Forest Sci Ctr, Corvallis, OR 97331 USA; [Alam, Asiful; Kadam, Parag; Dwivedi, Puneet] Univ Georgia, Warnell Sch Forestry & Nat Resources, Athens, GA 30602 USA; [Brandeis, Thomas; Baeza-Castro, Andres] US Forest Serv, Southern Res Stn, Forest Inventory & Anal, Knoxville, TN 37919 USA	Oregon State University; University System of Georgia; University of Georgia; United States Department of Agriculture (USDA); United States Forest Service	Alam, A (corresponding author), Oregon State Univ, Dept Forest Engn Resources & Management, 216 Peavy Forest Sci Ctr, Corvallis, OR 97331 USA.	asifulas@oregonstate.edu		Alam, Asiful/0000-0001-9024-1681; Kadam, Parag/0000-0002-6534-4205	Gulf Research Program of the National Academies of Sciences, Engineering, and Medicine [200011513]	Gulf Research Program of the National Academies of Sciences, Engineering, and Medicine	Research reported in this publication was supported by the Gulf Research Program of the National Academies of Sciences, Engineering, and Medicine under award number 200011513. The content is solely the responsibility of the authors and does not necessarily represent the official views of the Gulf Research Program or the National Academies of Sciences, Engineering, and Medicine.		87	0	0	4	4	ELSEVIER	AMSTERDAM	RADARWEG 29, 1043 NX AMSTERDAM, NETHERLANDS	0378-1127	1872-7042		FOREST ECOL MANAG	For. Ecol. Manage.	SEP 1	2024	567
J	Marchi, L; Costa, M; Gardiner, B; Locatelli, T; Lingua, E				Marchi, Luca; Costa, Maximiliano; Gardiner, Barry; Locatelli, Tommaso; Lingua, Emanuele			Effect of repeated pulling loads on Norway spruce ( Picea abies (L.) Karst.) trees	FOREST ECOLOGY AND MANAGEMENT			English	Article						Tree stability; Alpine ecosystem; Cyclic tests; Energy dissipation; Wind risk modelling	SCOTS PINE; WIND DAMAGE; TURNING MOMENT; SITKA SPRUCE; MODEL; ANCHORAGE; STABILITY; ROCKFALL; DISTURBANCE; RESISTANCE	Artificial pulling tests are the most practical method of assessing the maximum resistance of trees to lateral forces (e.g., from the wind), particularly in relation to their anchoring capacity in the ground. The traditional method is to pull the tree monotonically until failure. However, there are still many uncertainties regarding the possibility of mimicking wind gusts in such a tree pulling t…	[Marchi, Luca; Lingua, Emanuele] Univ Padua, Dept Land Environm Agr & Forestry TESAF, Legnaro, Padova, Italy; [Costa, Maximiliano] ETH, Forest Ecol Professorship, Zurich, Switzerland; [Gardiner, Barry] Inst Europeen Foret Cultivee, Cestas, France; [Gardiner, Barry] Albert Ludwigs Univ Freiburg, Dept Forestry Econ & Forest Planning, Freiburg, Germany; [Gardiner, Barry; Locatelli, Tommaso] Northern…	University of Padua; Swiss Federal Institutes of Technology Domain; ETH Zurich; University of Freiburg	Marchi, L (corresponding author), Univ Padua, Dept Land Environm Agr & Forestry TESAF, Legnaro, Padova, Italy.	luca.marchi@unipd.it	Lingua, Emanuele/B-2941-2008; MARCHI, LUCA/HDO-0898-2022		Department of Land, Environment, Agriculture and Forestry, University of Padova (TESAF) under the young researchers for VAIA initiative of the PhD LERH Program of the Universita degli Studi di Padova; VAIA-Front project; Agritech National Research Center; European Union Next-GenerationEU (PIANO NAZIONALE DI RIP-RESA E RESILIENZA (PNRR) - MISSIONE 4 COMPONENTE 2, INVES-TIMENTO 1.4) [D.D. 1032 17/0…	Department of Land, Environment, Agriculture and Forestry, University of Padova (TESAF) under the young researchers for VAIA initiative of the PhD LERH Program of the Universita degli Studi di Padova; VAIA-Front project; Agritech National Research Center; European Union Next-GenerationEU (PIANO NAZIONALE DI RIP-RESA E RESILIENZA (PNRR) - MISSIONE 4 COMPONENTE 2, INVES-TIMENTO 1.4)	This research was founded by the Department of Land, Environment, Agriculture and Forestry, University of Padova (TESAF) under the young researchers for VAIA initiative of the PhD LERH Program of the Universita degli Studi di Padova and by the VAIA-Front project and within the Agritech National Research Center and received funding from the European Union Next-GenerationEU (PIANO NAZIONALE DI RIP-…		59	0	0	4	4	ELSEVIER	AMSTERDAM	RADARWEG 29, 1043 NX AMSTERDAM, NETHERLANDS	0378-1127	1872-7042		FOREST ECOL MANAG	For. Ecol. Manage.	SEP 1	2024	567
J	Latif, QS; Valente, JJ; Johnston, A; Davis, KL; Fogarty, FA; Green, AW; Jones, GM; Leu, M; Michel, NL; Pavlacky Jr, DC; Rigby, EA; Rushing, CS; Sanderlin, JS; Tingley, MW; Zhao, Q				Latif, Quresh S.; Valente, Jonathon J.; Johnston, Alison; Davis, Kayla L.; Fogarty, Frank A.; Green, Adam W.; Jones, Gavin M.; Leu, Matthias; Michel, Nicole L.; Pavlacky Jr, David C.; Rigby, Elizabeth A.; Rushing, Clark S.; Sanderlin, Jamie S.; Tingley, Morgan W.; Zhao, Qing			Designing count-based studies in a world of hierarchical models	JOURNAL OF WILDLIFE MANAGEMENT			English	Review						birds; data analysis; population counts; research questions; sampling design; study planning; survey protocol	ESTIMATING SITE OCCUPANCY; N-MIXTURE MODELS; DETECTION PROBABILITIES; TEMPORARY EMIGRATION; BIOLOGICAL DIVERSITY; ESTIMATING ABUNDANCE; POPULATION-SIZE; HABITAT QUALITY; SPACE; BIRDS	Advances in hierarchical modeling have improved estimation of ecological parameters from count data, especially those quantifying population abundance, distribution, and dynamics by explicitly accounting for observation processes, particularly incomplete detection. Even hierarchical models that account for incomplete detection, however, cannot compensate for data limitations stemming from poorly …	[Latif, Quresh S.; Zhao, Qing] Bird Conservancy Rockies, 230 Cherry St,Suite 150, Ft Collins, CO 80521 USA; [Valente, Jonathon J.] Auburn Univ, Coll Forestry Wildlife & Environm, Alabama Cooperat Fish & Wildlife Res Unit, US Geol Survey, Auburn, AL 36849 USA; [Johnston, Alison] Univ St Andrews, Ctr Res Ecol & Environm Modelling, St Andrews, Scotland; [Davis, Kayla L.] Michigan State Univ, Dept In…	Auburn University System; Auburn University; United States Department of the Interior; United States Geological Survey; University of St Andrews; Michigan State University; California State University System; California State Polytechnic University Pomona; United States Department of Agriculture (USDA); United States Forest Service; United States Department of the Interior; US Fish & Wildlife Ser…	Latif, QS (corresponding author), Bird Conservancy Rockies, 230 Cherry St,Suite 150, Ft Collins, CO 80521 USA.	quresh.latif@birdconservancy.org	Valente, Jonathon/JNR-9737-2023; Davis, Kayla/AAS-5369-2020; Tingley, Morgan/F-8519-2011	Jones, Gavin/0000-0002-5102-1229					134	0	0	5	5	WILEY	HOBOKEN	111 RIVER ST, HOBOKEN 07030-5774, NJ USA	0022-541X	1937-2817		J WILDLIFE MANAGE	J. Wildl. Manage.	SEP	2024	88	7
J	Palm-Hellenurm, K; Baders, E; Frelich, LE; Köster, K; Metslaid, M; Polyachenko, O; Seedre, M; Shorohova, E; Stanturf, JA; Vodde, F; Jogiste, K				Palm-Hellenurm, Kristiina; Baders, Endijs; Frelich, Lee E.; Koster, Kajar; Metslaid, Marek; Polyachenko, Olga; Seedre, Meelis; Shorohova, Ekaterina; Stanturf, John A.; Vodde, Floortje; Jogiste, Kalev			The fate of remnant trees after wind disturbances in boreal and temperate forests	FRONTIERS IN FORESTS AND GLOBAL CHANGE			English	Review						ecosystem legacy; residual trees; windthrow; post-windthrow succession; surviving trees; delayed mortality	BEETLE IPS-TYPOGRAPHUS; OLD-GROWTH FOREST; STAND-REPLACING WINDTHROW; MOUNTAIN PINE-BEETLE; BARK BEETLE; NORWAY SPRUCE; PICEA-ABIES; NATURAL DISTURBANCE; CLIMATE-CHANGE; CONIFEROUS FORESTS	Trees that survive disturbances are important biological legacies that facilitate forests' recovery and enhance their structural and species diversity, substantially contributing to the resilience of these ecosystems. The dynamic pattern of legacy syndromes sets the understudied aspects of survivors of wind disturbance into focus. Several factors at tree, stand, and landscape scales alter the sus…	[Palm-Hellenurm, Kristiina; Metslaid, Marek; Polyachenko, Olga; Stanturf, John A.; Vodde, Floortje; Jogiste, Kalev] Estonian Univ Life Sci, Inst Forestry & Engn, Tartu, Estonia; [Baders, Endijs] Latvian State Forest Res Inst Silava, Salaspils, Latvia; [Frelich, Lee E.] Univ Minnesota, Dept Forest Resources, St Paul, MN USA; [Frelich, Lee E.] Univ Minnesota, Ctr Forest Ecol, St Paul, MN USA; [Kost…	Estonian University of Life Sciences; Latvian State Forest Research Institute Silava; University of Minnesota System; University of Minnesota Twin Cities; University of Minnesota System; University of Minnesota Twin Cities; University of Eastern Finland; Natural Resources Institute Finland (Luke)	Palm-Hellenurm, K (corresponding author), Estonian Univ Life Sci, Inst Forestry & Engn, Tartu, Estonia.	kristiina.palm-hellenurm@emu.ee	Metslaid, Marek/G-6782-2016; Vodde, Floortje/E-9465-2017; Seedre, Meelis/C-5595-2013; Koster, Kajar/C-8397-2012	Koster, Kajar/0000-0003-1988-5788; Frelich, Lee/0000-0002-9052-7070	Estonian Research Council [PRG1586]; European Regional Development Fund [EE-LV00001]	Estonian Research Council(Estonian Research Council); European Regional Development Fund(European Union (EU))	The author(s) declare that financial support was received for the research, authorship, and/or publication of this article. This work was supported by the Estonian Research Council grant (PRG1586) and European Regional Development Fund (EE-LV00001).		286	0	0	6	6	FRONTIERS MEDIA SA	LAUSANNE	AVENUE DU TRIBUNAL FEDERAL 34, LAUSANNE, CH-1015, SWITZERLAND		2624-893X		FRONT FOR GLOB CHANG	Front. For. Glob. Change	JUN 14	2024	7
J	Shuman, JK; Fisher, RA; Koven, C; Knox, R; Kueppers, L; Xu, CG				Shuman, Jacquelyn K.; Fisher, Rosie A.; Koven, Charles; Knox, Ryan; Kueppers, Lara; Xu, Chonggang			Dynamic ecosystem assembly and escaping the fire trap in the tropics: insights from FATES_15.0.0	GEOSCIENTIFIC MODEL DEVELOPMENT			English	Article							GLOBAL VEGETATION MODEL; BURNED AREA; LAND-USE; ATMOSPHERIC CO2; CLIMATE-CHANGE; EARTH SYSTEM; WOOD DENSITY; FOREST; SAVANNA; CARBON	Fire is a fundamental part of the Earth system, with impacts on vegetation structure, biomass, and community composition, the latter mediated in part via key fire-tolerance traits, such as bark thickness. Due to anthropogenic climate change and land use pressure, fire regimes are changing across the world, and fire risk has already increased across much of the tropics. Projecting the impacts of t…	[Shuman, Jacquelyn K.] NASA Ames Res Ctr, Earth Sci Div, POB 1,M-S N245-4, Moffett Field, CA 94035 USA; [Shuman, Jacquelyn K.] Natl Ctr Atmospher Res, Climate & Global Dynam, POB 3000, Boulder, CO 80307 USA; [Fisher, Rosie A.] CICERO Ctr Int Climate Res, N-87350 Oslo, Norway; [Koven, Charles; Knox, Ryan; Kueppers, Lara] Lawrence Berkeley Natl Lab, Climate & Ecosyst Sci Div, 1 Cyclotron Rd, Berkel…	National Aeronautics & Space Administration (NASA); NASA Ames Research Center; National Center Atmospheric Research (NCAR) - USA; United States Department of Energy (DOE); Lawrence Berkeley National Laboratory; University of California System; University of California Berkeley; United States Department of Energy (DOE); Los Alamos National Laboratory	Shuman, JK (corresponding author), NASA Ames Res Ctr, Earth Sci Div, POB 1,M-S N245-4, Moffett Field, CA 94035 USA.;Shuman, JK (corresponding author), Natl Ctr Atmospher Res, Climate & Global Dynam, POB 3000, Boulder, CO 80307 USA.	jacquelyn.k.shuman@nasa.gov	Knox, Ryan/N-7897-2013; Kueppers, Lara/M-8323-2013; Koven, Charles/N-8888-2014	Kueppers, Lara/0000-0002-8134-3579; Koven, Charles/0000-0002-3367-0065	National Center for Atmospheric Research [10.5065/D6RX99HX]; US Department of Energy, Office of Science, Office of Biological and Environmental Research; National Science Foundation	National Center for Atmospheric Research; US Department of Energy, Office of Science, Office of Biological and Environmental Research(United States Department of Energy (DOE)); National Science Foundation(National Science Foundation (NSF))	Jacquelyn K. Shuman, Rosie A. Fisher, Charles Koven, Ryan Knox, Lara Kueppers, and Chonggang Xu were supported as part of the Next-Generation Ecosystem Experiments - Tropics, funded by the US Department of Energy, Office of Science, Office of Biological and Environmental Research. We would like to acknowledge high-performance computing support from Cheyenne (10.5065/D6RX99HX, Computational and In…		144	0	0	3	3	COPERNICUS GESELLSCHAFT MBH	GOTTINGEN	BAHNHOFSALLEE 1E, GOTTINGEN, 37081, GERMANY	1991-959X	1991-9603		GEOSCI MODEL DEV	Geosci. Model Dev.	JUN 13	2024	17	11
J	Xue, ML; Dai, M; Li, HQ; Deng, HJ; Wang, SJ; Sun, MX; Wang, YT				Xue, Meili; Dai, Min; Li, Huaqing; Deng, Huijing; Wang, Sijing; Sun, Mingxing; Wang, Yutao			Understanding the benefits and challenges of harvested wood products in response to climate change	RESOURCES CONSERVATION AND RECYCLING			English	Article						Harvested wood products; Climate change mitigation potential; Life cycle assessment; Assessment practices; Intrinsic and extrinsic challenges; Environmental, economic, and social synergies	GREENHOUSE-GAS EMISSIONS; LIFE-CYCLE ASSESSMENT; CARBON STORAGE; SUBSTITUTION BENEFITS; FOREST DISTURBANCES; IMPACT ASSESSMENT; FURNITURE SECTOR; BIOENERGY; MITIGATION; BIOMASS	The greenhouse gas emission reduction potential of harvested wood products (HWPs) is widely recognized and future demand is expected to increase. However, inconsistencies in system boundaries, time horizons, and scenario assumptions in life cycle assessment (LCA) have led to distorted climate impact assessments and misguided policy formulation. To address this, we propose a comprehensive framewor…	[Xue, Meili; Dai, Min; Li, Huaqing; Wang, Sijing; Wang, Yutao] Fudan Univ, Fudan Tyndall Ctr, Dept Environm Sci & Engn, Shanghai 200438, Peoples R China; [Deng, Huijing] Jiangxi Acad Sci, Nanchang 330029, Peoples R China; [Sun, Mingxing] Chinese Acad Sci, Key Lab Ecosyst Network Observat & Modeling, Inst Geog Sci & Nat Resources Res, Beijing 100101, Peoples R China; [Wang, Yutao] Shandong Acad En…	Fudan University; Jiangxi Academy of Sciences; Chinese Academy of Sciences; Institute of Geographic Sciences & Natural Resources Research, CAS; Fudan University	Wang, YT (corresponding author), Fudan Univ, Dept Environm Sci & Engn, Shanghai 200438, Peoples R China.	yutaowang@fudan.edu.cn	Wang, Yutao/P-4878-2019; Dai, Min/JED-7376-2023		National Natural Science Foundation of China [72061147003]; Science and Technology Innovation Plan of Shanghai Science and Technology Commission [22DZ2200500]	National Natural Science Foundation of China(National Natural Science Foundation of China (NSFC)); Science and Technology Innovation Plan of Shanghai Science and Technology Commission	Acknowledgements This work was funded by the National Natural Science Foundation of China (72061147003) and Science and Technology Innovation Plan of Shanghai Science and Technology Commission (22DZ2200500) .		146	1	1	24	24	ELSEVIER	AMSTERDAM	RADARWEG 29, 1043 NX AMSTERDAM, NETHERLANDS	0921-3449	1879-0658		RESOUR CONSERV RECY	Resour. Conserv. Recycl.	OCT	2024	209
J	Eriksson, K; Sjöström, J; Plathner, FV				Eriksson, Kerstin; Sjostrom, Johan; Plathner, Frida Vermina			This community will grow - little concern for future wildfires in a dry and increasingly hotter Swedish rural community	REGIONAL ENVIRONMENTAL CHANGE			English	Article						Wildfire; Storyline; Narratives; Climate adaptation; Sweden	CLIMATE-CHANGE; FOREST-FIRES; DISASTER; RECOVERY; PLACE; RESPONSIBILITY; MANAGEMENT; DYNAMICS; EVENTS; HAZARD	Increased risk of wildfires is often highlighted in media coverage of climate change in the Nordic countries. How an increased risk is reflected in the concerns and adaptive measures within the most likely affected communities is nevertheless not known. This study investigates concerns and adaptation to wildfires in a rural community in south-eastern Sweden. The comparatively dry study area has a…	[Eriksson, Kerstin; Sjostrom, Johan; Plathner, Frida Vermina] RISE Res Inst Sweden, Dept Fire & Safety, Scheelevagen 17, Ideon Beta 5, SE-22370 Lund, Sweden	RISE Research Institutes of Sweden	Eriksson, K (corresponding author), RISE Res Inst Sweden, Dept Fire & Safety, Scheelevagen 17, Ideon Beta 5, SE-22370 Lund, Sweden.	kerstin.eriksson@ri.se	Eriksson, Kerstin/AAJ-4848-2021; Plathner, Frida/LFU-9857-2024	Vermina Plathner, Frida/0000-0001-5420-164X; Sjostrom, Johan/0000-0001-8670-062X; Eriksson, Kerstin/0000-0002-0494-0089	Nordforsk	Nordforsk(NordForsk)	Francine Amon and Jonathan Gehandler are gratefully acknowledged for feedback on the manuscript and transcription, respectively. We would also like to thank our respondents and the reviewers and editors for their helpful feedback.		71	0	0	2	3	SPRINGER HEIDELBERG	HEIDELBERG	TIERGARTENSTRASSE 17, D-69121 HEIDELBERG, GERMANY	1436-3798	1436-378X		REG ENVIRON CHANGE	Reg. Envir. Chang.	JUN	2024	24	2
J	Fuchs, Z; Vacek, Z; Vacek, S; Cukor, J; Simunek, V; Stefancik, I; Brabec, P; Králicek, I				Fuchs, Zdenek; Vacek, Zdenek; Vacek, Stanislav; Cukor, Jan; Simunek, Vaclav; Stefancik, Igor; Brabec, Pavel; Kralicek, Ivo			European beech (Fagus sylvatica L.): A promising candidate for future forest ecosystems in Central Europe amid climate change	CENTRAL EUROPEAN FORESTRY JOURNAL			English	Review						close-to-nature silviculture; natural regeneration; production; ecological requirements; threats	NATURAL REGENERATION; NORWAY SPRUCE; DOMINATED FORESTS; GROWTH-RESPONSES; QUERCUS-PETRAEA; STAND STRUCTURE; USE EFFICIENCY; RED HEARTWOOD; HORY MTS.; DYNAMICS	On the one hand, the European beech (Fagus sylvatica L.) is the tree of the future due to ongoing climate changes, on the other hand, there are questions about its expansion and economic use as a replacement for the declining Norway spruce (Picea abies [L.] Karst.). This literature review examines 140 studies summarizing basic research on beech in the context of climate change. As a climax tree s…	[Fuchs, Zdenek; Vacek, Zdenek; Vacek, Stanislav; Cukor, Jan; Simunek, Vaclav; Brabec, Pavel] Czech Univ Life Sci Prague, Fac Forestry & Wood Sci, Kamycka 129, Prague 6, Czech Republic; [Cukor, Jan] Forestry & Game Management Res Inst Vvi, Strnady 136, CZ-25202 Jiloviste, Czech Republic; [Stefancik, Igor] Forest Res Inst Zvolen, Natl Forest Ctr, T G Masaryka 2175-22, SK-96092 Zvolen, Slovakia; [Kr…	Czech University of Life Sciences Prague; Forestry & Game Management Research Institute; National Forest Center - Slovakia; University of Hradec Kralove	Vacek, Z (corresponding author), Czech Univ Life Sci Prague, Fac Forestry & Wood Sci, Kamycka 129, Prague 6, Czech Republic.	vacekz@fld.czu.cz	Šimůnek, Václav/HKE-5593-2023; Vacek, Zdeněk/AAC-9576-2021; Cukor, Jan/ABC-5008-2021		Faculty of Forestry and Wood Sciences, Czech University of Life Sciences Prague [IGA A_24_23]	Faculty of Forestry and Wood Sciences, Czech University of Life Sciences Prague	This paper was supported by the Faculty of Forestry and Wood Sciences, Czech University of Life Sciences Prague (IGA A_24_23). Acknowledgement goes to Jitka & Scaron;i & scaron;akova,an expert in the field, and Richard Lee Manore, a native speaker, for checking English. We also thank to Josef Macek for graphic design of figures and to anonymous reviewers for their constructive comments.		138	1	1	9	9	SCIENDO	WARSAW	BOGUMILA ZUGA 32A, WARSAW, MAZOVIA, POLAND	2454-034X	2454-0358		CENT EURO FOR J	Cent. Eur. For. J.	JUN 1	2024	70	2
J	Suursaar, Ü; Torn, K; Mäemets, H; Rosentau, A				Suursaar, Ulo; Torn, Kaire; Maemets, Helle; Rosentau, Alar			Overview and evolutionary path of Estonian coastal lagoons	ESTUARINE COASTAL AND SHELF SCIENCE			English	Article						Coastal change; Postglacial uplift; Sea level; Bottom vegetation; Succession; Holocene; Baltic sea	BALTIC SEA; CLIMATE-CHANGE; LEVEL; GULF; DIVERSITY; DYNAMICS; ISLAND; SHORE; LAKE	Coastal lagoons are highly productive and biologically diverse landscape features that sustain a range of valuable natural services to societies. Acting as an interface between land and sea, they evolve naturally, but are also vulnerable to various forms of human activity. Based on old cartographic material, LiDAR elevation data, Holocene sea level histories, and shoreline modelling, we study the…	[Suursaar, Ulo; Torn, Kaire] Univ Tartu, Estonian Marine Inst, Tallinn, Estonia; [Suursaar, Ulo] Tallinn Univ, Inst Ecol, Sch Nat Sci & Hlth, Tallinn, Estonia; [Maemets, Helle] Estonian Univ Life Sci, Inst Agr & Environm Sci, Tartu, Estonia; [Rosentau, Alar] Univ Tartu, Inst Ecol & Earth Sci, Tartu, Estonia	University of Tartu; Estonian Marine Institute; Tallinn University; Estonian University of Life Sciences; University of Tartu; Tartu University Institute of Ecology & Earth Sciences	Suursaar, Ü (corresponding author), Univ Tartu, Estonian Marine Inst, Tallinn, Estonia.	ulo.suursaar@ut.ee	Mäemets, Helle/F-7627-2017; Suursaar, Ulo/E-6481-2012	Torn, Kaire/0000-0002-7490-5238; Rosentau, Alar/0000-0002-7484-5853; Suursaar, Ulo/0000-0002-3474-8151	Estonian Research Council grant [PRG1471]; KIK projects [15521, 18518]	Estonian Research Council grant(Estonian Research Council); KIK projects	The study was supported by the Estonian Research Council grant PRG1471 and by the KIK projects No. 15521 and 18518. We are grateful to the Estonian Land Board and Estonian Nature Information System.		71	0	0	4	4	ACADEMIC PRESS LTD- ELSEVIER SCIENCE LTD	LONDON	24-28 OVAL RD, LONDON NW1 7DX, ENGLAND	0272-7714	1096-0015		ESTUAR COAST SHELF S	Estuar. Coast. Shelf Sci.	AUG	2024	303
J	Lehmanski, LMA; Kösters, LM; Huang, JB; Göbel, M; Gershenzon, J; Hartmann, H				Lehmanski, Linda M. A.; Koesters, Lara M.; Huang, Jianbei; Goebel, Martin; Gershenzon, Jonathan; Hartmann, Henrik			Windthrow causes declines in carbohydrate and phenolic concentrations and increased monoterpene emission in Norway spruce	PLOS ONE			English	Article							BEETLE IPS-TYPOGRAPHUS; ABIES L. KARST.; BARK BEETLES; HOST SELECTION; VOC EMISSIONS; DROUGHT; STRESS; COLONIZATION; ATTRACTION; FEEDBACK	With the increasing frequencies of extreme weather events caused by climate change, the risk of forest damage from insect attacks grows. Storms and droughts can damage and weaken trees, reduce tree vigour and defence capacity and thus provide host trees that can be successfully attacked by damaging insects, as often observed in Norway spruce stands attacked by the Eurasian spruce bark beetle Ips …	[Lehmanski, Linda M. A.; Huang, Jianbei; Goebel, Martin; Hartmann, Henrik] Max Planck Inst Biogeochem, Dept Biogeochem Proc, Jena, Germany; [Koesters, Lara M.] Max Planck Inst Biogeochem, Dept Biogeochem Integrat, Jena, Germany; [Gershenzon, Jonathan] Max Planck Inst Chem Ecol, Dept Biochem, Jena, Germany; [Hartmann, Henrik] Julius Kuhn Inst, Inst Forest Protect, Fed Res Ctr Cultivated Plants, Qu…	Max Planck Society; Max Planck Society; Max Planck Society; Julius Kuhn-Institut; University of Gottingen	Lehmanski, LMA (corresponding author), Max Planck Inst Biogeochem, Dept Biogeochem Proc, Jena, Germany.	llehmanski@bgc-jena.mpg.de	Hartmann, Henrik/C-5632-2015; Gershenzon, Jonathan/K-1331-2013	Kosters, Lara Marie/0000-0002-7913-2377; Lehmanski, Linda M. A./0000-0002-1399-7538; Gershenzon, Jonathan/0000-0002-1812-1551	Deutsche Forschungsgemeinschaft (DFG) [HA6400/5-1]	Deutsche Forschungsgemeinschaft (DFG)(German Research Foundation (DFG))	This project was supported by a project funding (HA6400/5-1) of the Deutsche Forschungsgemeinschaft (DFG), granted to HH.		57	0	0	8	8	PUBLIC LIBRARY SCIENCE	SAN FRANCISCO	1160 BATTERY STREET, STE 100, SAN FRANCISCO, CA 94111 USA	1932-6203			PLOS ONE	PLoS One	MAY 28	2024	19	5
J	Särkkä, J; Räihä, J; Rantanen, M; Kämäräinen, M				Sarkka, Jani; Raiha, Jani; Rantanen, Mika; Kamarainen, Matti			Simulating sea level extremes from synthetic low-pressure systems	NATURAL HAZARDS AND EARTH SYSTEM SCIENCES			English	Article							COASTAL FLOODS; STORM-SURGE; PROBABILITIES; MAXIMUM; HAZARDS; EVENTS; AREA; RISE; GULF	In this article we present a method for numerical simulations of extreme sea levels using synthetic low-pressure systems as atmospheric forcing. Our simulations can be considered to be estimates of the high sea levels that may be reached when a low-pressure system of high intensity and optimal track passes the studied region. We test the method using sites located along the Baltic Sea coast and s…	[Sarkka, Jani; Raiha, Jani; Rantanen, Mika; Kamarainen, Matti] Finnish Meteorol Inst, POB 503, FIN-00101 Helsinki, Finland	Finnish Meteorological Institute	Särkkä, J (corresponding author), Finnish Meteorol Inst, POB 503, FIN-00101 Helsinki, Finland.	jani.sarkka@fmi.fi	Rantanen, Mika/AAV-2299-2021	Rantanen, Mika/0000-0003-4279-0322; Kamarainen, Matti/0000-0001-9180-6779	Ydinjtehuoltorahasto	Ydinjtehuoltorahasto	The authors thank the two anonymous reviewers for their constructive comments, which helped to improve the paper.		32	0	0	1	1	COPERNICUS GESELLSCHAFT MBH	GOTTINGEN	BAHNHOFSALLEE 1E, GOTTINGEN, 37081, GERMANY	1561-8633	1684-9981		NAT HAZARD EARTH SYS	Nat. Hazards Earth Syst. Sci.	MAY 23	2024	24	5
J	Ogana, FN; Holmström, E; Aldea, J; Liziniewicz, M				Ogana, Friday N.; Holmstrom, Emma; Aldea, Jorge; Liziniewicz, Mateusz			Growth response of Pinus sylvestris L. and Picea abies [L.] H. Karst to climate conditions across a latitudinal gradient in Sweden	AGRICULTURAL AND FOREST METEOROLOGY			English	Article						Scots pine; Norway spruce; Temperature; Precipitation; Drought; Climate change	NORWAY SPRUCE; SCOTS PINE; RADIAL GROWTH; EUROPEAN BEECH; TREE GROWTH; DROUGHT; FOREST; COMPETITION; WESTERN; STEM	Pinus sylvestris L. (Scots pine) and Picea abies [L.] H. Karst. (Norway spruce) are the most important economic tree species in Sweden. However, like every other tree species, they are affected by climate change, especially drought conditions. In this study, we analysed the effect of climate variability on the radial growth of Scots pine and Norway spruce in Sweden. Sixteen sites of pairwise mono…	[Ogana, Friday N.; Holmstrom, Emma] Swedish Univ Agr Sci, Southern Swedish Forest Res Ctr, Alnarp, Sweden; [Aldea, Jorge] CSIC, Inst Ciencias Forestales ICIFOR INIA, Ctra La Coruna Km 7 5, Madrid 28040, Spain; [Liziniewicz, Mateusz] Forestry Res Inst Sweden Skogforsk, Ekebo, Sweden; [Ogana, Friday N.] Virginia Polytech Inst & State Univ, Dept Forest Resources & Environm Conservat, West Campus Dr,…	Swedish University of Agricultural Sciences; Consejo Superior de Investigaciones Cientificas (CSIC); Skogforsk; Virginia Polytechnic Institute & State University	Ogana, FN (corresponding author), Swedish Univ Agr Sci, Southern Swedish Forest Res Ctr, Alnarp, Sweden.	friday.nwabueze.ogana@slu.se	Aldea, Jorge/AAC-8852-2022; Ogana, Friday Nwabueze/W-1130-2019	Aldea, Jorge/0000-0003-2568-5192; Ogana, Friday Nwabueze/0000-0002-8388-204X	SLU strategic funding Trees for Future (T4F); Stiftelsen Seydlitz MP Foundation; Instituto de Ciencias Forestales (ICIFOR-INIA) , Madrid [RYC2021-033031-I, MCIN/AEI/10.13039/501,100,011,033]; European Union	SLU strategic funding Trees for Future (T4F); Stiftelsen Seydlitz MP Foundation; Instituto de Ciencias Forestales (ICIFOR-INIA) , Madrid; European Union(European Union (EU))	This research was funded by the SLU strategic funding Trees for Future (T4F) and the Stiftelsen Seydlitz MP Foundation. It also received support from the Instituto de Ciencias Forestales (ICIFOR-INIA) , Madrid. Jorge Aldea's work was supported by the grant RYC2021-033031-I, funded by MCIN/AEI/10.13039/501,100,011,033 and by the European Union NextGenerationEU/PRTR.		73	0	0	3	3	ELSEVIER	AMSTERDAM	RADARWEG 29, 1043 NX AMSTERDAM, NETHERLANDS	0168-1923	1873-2240		AGR FOREST METEOROL	Agric. For. Meteorol.	JUN 15	2024	353
J	Das, K; Ghosh, A; Maitra, P				Das, Kaustav; Ghosh, Atisha; Maitra, Pushkar			Exogenous shocks and electoral outcomes	PUBLIC CHOICE			English	Article; Early Access						Exogeneous shocks; Assassination; Election outcomes; P16; D72; H12	ELECTIONS; VOTERS; ATTACKS	Do voters react to shocks that are beyond the control of politicians? We consider the case of the assassination of a senior politician in India, in the middle of an election. We find that Congress(I), the party of the assassinated leader, gained significantly from this event through increased vote shares and improved likelihood of victory. Sympathy towards Congress(I) and changed perceptions abou…	[Das, Kaustav] Univ Leicester, Leicester, England; [Ghosh, Atisha] Univ Warwick, Coventry, England; [Maitra, Pushkar] Monash Univ, Melbourne, Australia	University of Leicester; University of Warwick; Monash University	Maitra, P (corresponding author), Monash Univ, Melbourne, Australia.	kd224@leicester.ac.uk; atisha.ghosh@warwick.ac.uk; Pushkar.Maitra@monash.edu	Maitra, Pushkar/R-9003-2019	Maitra, Pushkar/0000-0003-0247-4069	Monash University	Monash University(Monash University)	We thank Umair Khalil for providing us the data on election phases. The National Parliamentary election data obtained from the Lok Dhaba portal (http://lokdhaba.ashoka.edu.in/docs) at Ashoka University. We thank the Associate Editor of this journal, three anonymous referees, Ashani Amarasinghe, Sonia Bhalotra, Alistair Cameron, Matthias Dahm, Guiseppe De Feo, Akanksha Negi, Mandar Oak, Kazuhiro O…		51	0	0	6	6	SPRINGER	DORDRECHT	VAN GODEWIJCKSTRAAT 30, 3311 GZ DORDRECHT, NETHERLANDS	0048-5829	1573-7101		PUBLIC CHOICE	Public Choice	2024 MAY 4	2024
J	Krüger, K; Senf, C; Jucker, T; Pflugmacher, D; Seidl, R				Krueger, Kirsten; Senf, Cornelius; Jucker, Tommaso; Pflugmacher, Dirk; Seidl, Rupert			Gap expansion is the dominant driver of canopy openings in a temperate mountain forest landscape	JOURNAL OF ECOLOGY			English	Article						forest disturbance; gap dynamics; gap formation and closure; gap-phase regeneration; landscape ecology; lidar; temperate mountain forest	DISTURBANCE DYNAMICS; AERIAL PHOTOGRAPHS; CROWN PLASTICITY; CLIMATE-CHANGE; NORWAY SPRUCE; LAND-USE; REGENERATION; GROWTH; BEETLE; LEGACIES	Natural disturbances are important drivers of forest dynamics, and canopy gaps are their fingerprints in forest ecosystems. Gaps form and persist because of the interplay of tree mortality and regeneration. They can have long-lasting impacts on ecosystems, yet the temporal dynamics of gap formation and closure remains poorly quantified. We analysed 11,331 canopy gaps and their changes through tim…	[Krueger, Kirsten; Seidl, Rupert] Tech Univ Munich, Sch Life Sci, Ecosyst Dynam & Forest Management Grp, Freising Weihenstephan, Germany; [Senf, Cornelius] Tech Univ Munich, Sch Life Sci, Professorship Earth Observat Ecosyst Management, Freising Weihenstephan, Germany; [Jucker, Tommaso] Univ Bristol, Sch Biol Sci, Bristol, England; [Pflugmacher, Dirk] Humboldt Univ, Geog Dept, Earth Observat Lab,…	Technical University of Munich; Technical University of Munich; University of Bristol; Humboldt University of Berlin	Krüger, K (corresponding author), Tech Univ Munich, Sch Life Sci, Ecosyst Dynam & Forest Management Grp, Freising Weihenstephan, Germany.	kirsten.krueger@tum.de	Seidl, Rupert/ABE-6078-2020; Krueger, Kirsten/KYR-8486-2024; /CAC-1056-2022; Jucker, Tommaso/S-4724-2017	Jucker, Tommaso/0000-0002-0751-6312; Seidl, Rupert/0000-0002-3338-3402; Senf, Cornelius/0000-0002-2389-2158; Kruger, Kirsten/0009-0005-2401-2713	European Research Council [101001905]; Natural Environment Research Council [NE/S01537X/1]; Waldklimafonds; European Research Council (ERC) [101001905] Funding Source: European Research Council (ERC)	European Research Council(European Research Council (ERC)); Natural Environment Research Council(UK Research & Innovation (UKRI)Natural Environment Research Council (NERC)); Waldklimafonds; European Research Council (ERC)(European Research Council (ERC))	European Research Council, Grant/Award Number: 101001905; Natural Environment Research Council, Grant/Award Number: NE/S01537X/1; Waldklimafonds		117	2	2	24	32	WILEY	HOBOKEN	111 RIVER ST, HOBOKEN 07030-5774, NJ USA	0022-0477	1365-2745		J ECOL	J. Ecol.	JUL	2024	112	7
J	Albrecht, EC; Dobbert, S; Pape, R; Löffler, J				Albrecht, Eike Corina; Dobbert, Svenja; Pape, Roland; Loffler, Jorg			Complex environmental control of growth in a dominant Mediterranean-alpine shrub species	JOURNAL OF ECOLOGY			English	Article						adaptation strategies; carry-over effects; Cytisus galianoi; dendrometer measurements; ecophysiology; growth plasticity; Sierra Nevada (Spain)	CLIMATE-CHANGE; SIERRA-NEVADA; SEASONAL DYNAMICS; DWARF SHRUBS; CARBON ALLOCATION; SPATIAL-PATTERNS; WOOD FORMATION; QUERCUS-ILEX; TREE GROWTH; LEAF	1. Mediterranean-alpine plants are exposed to harsh conditions, forcing them to perform with well-adapted physiological strategies to withstand the dual stressors that arise from winter cold and summer drought. Such growth strategies are not yet fully understood, although they gain importance with regard to the resilience of species in the face of ongoing climate variability. 2. Here, we aimed at…	[Albrecht, Eike Corina; Dobbert, Svenja; Loffler, Jorg] Univ Bonn, Dept Geog, Bonn, Germany; [Pape, Roland] Univ South Eastern Norway, Dept Nat Sci & Environm Hlth, Bo, Norway	University of Bonn; University College of Southeast Norway	Löffler, J (corresponding author), Univ Bonn, Dept Geog, Bonn, Germany.		Pape, Roland/L-6753-2019; Löffler, Jörg/ITU-3817-2023	Loffler, Jorg/0000-0002-9320-6168	Deutsche Forschungsgemeinschaft; [LO830-16]; [LO830-32]	Deutsche Forschungsgemeinschaft(German Research Foundation (DFG)); ;	Deutsche Forschungsgemeinschaft, Grant/Award Number: LO830-16 and LO830-32		122	3	3	5	6	WILEY	HOBOKEN	111 RIVER ST, HOBOKEN 07030-5774, NJ USA	0022-0477	1365-2745		J ECOL	J. Ecol.	JUL	2024	112	7
J	Schmidt, SI; Fluksová, H; Grill, S; Kopácek, J				Schmidt, Susanne I.; Fluksova, Hana; Grill, Stanislav; Kopacek, Jiri			The Significance of Tree Height as a Predictor of Tree Mortality during Bark Beetle Outbreaks in a Small Catchment	FORESTS			English	Article						bark beetle attack; individual scale; site scale; stand scale; terrestrial LiDAR; tree height; remote sensing; Ips typographus	IPS-TYPOGRAPHUS; NORWAY SPRUCE; NATURAL DISTURBANCE; PRIMARY ATTRACTION; SCOLYTIDAE; COLEOPTERA; CLASSIFICATION; INFESTATIONS; LANDSCAPE; MANAGEMENT	Bark beetle outbreaks damage forests and kill trees worldwide, but many aspects of their dynamics remain unexplained. Our aim was to identify predictors for individual tree deaths within the small (0.7 km(2)) Ple & scaron;n & eacute; Lake catchment in the & Scaron;umava National Park in southwestern Czechia. Within this area, >60,000 trees were geo-referenced and categorized from ten aerial image…	[Schmidt, Susanne I.] Helmholtz Ctr Environm Res, Dept Lake Res, D-39114 Magdeburg, Germany; [Fluksova, Hana; Grill, Stanislav] Univ South Bohemia, Fac Sci, Ceske Budejovice 37005, Czech Republic; [Grill, Stanislav] Palacky Univ, Fac Sci, Dept Geoinformat, 17 Listopadu 50, Olomouc 77146, Czech Republic; [Kopacek, Jiri] Inst Hydrobiol, Biol Ctr CAS, Na Sadkach 7, Ceske Budejovice 37005, Czech Repu…	Helmholtz Association; Helmholtz Center for Environmental Research (UFZ); University of South Bohemia Ceske Budejovice; Palacky University Olomouc; Czech Academy of Sciences; Biology Centre of the Czech Academy of Sciences	Schmidt, SI (corresponding author), Helmholtz Ctr Environm Res, Dept Lake Res, D-39114 Magdeburg, Germany.	susanne.i.schmidt@ufz.de; fluksovah@centrum.cz; sgrill@prf.jcu.cz; jiri.kopacek@hbu.cas.cz	Kopacek, Jiri/A-7373-2014; Schmidt, Susanne/Q-1657-2015	Kopacek, Jiri/0000-0002-4409-4032; Schmidt, Susanne/0000-0003-0051-6480	MEMOBIC [EU Operational Programme Research, Development and Education] [CZ.02.2.69/0.0/0.0/16_027/0008357]; Ministry of Education, Youth and Sports of the Czech Republic [CZ.02.1.01/0.0/0.0/16 025/0007417]; TACR KAPPA project - Norway Grants [2020TO01000202]; Czech Science Foundation [P503-22-05421S]	MEMOBIC [EU Operational Programme Research, Development and Education]; Ministry of Education, Youth and Sports of the Czech Republic(Ministry of Education, Youth & Sports - Czech Republic); TACR KAPPA project - Norway Grants; Czech Science Foundation(Grant Agency of the Czech Republic)	SIS acknowledges funding through MEMOBIC [EU Operational Programme Research, Development and Education No. CZ.02.2.69/0.0/0.0/16_027/0008357], by The Ministry of Education, Youth and Sports of the Czech Republic [grant number CZ.02.1.01/0.0/0.0/16 025/0007417], and from the TACR KAPPA project No. 2020TO01000202 funded by Norway Grants. JK was funded by the Czech Science Foundation, project No. P5…		81	0	0	7	7	MDPI	BASEL	ST ALBAN-ANLAGE 66, CH-4052 BASEL, SWITZERLAND		1999-4907		FORESTS	Forests	MAY	2024	15	5
J	Bellani, L; Ceolotto, S; Elsner, B; Pestel, N				Bellani, Luna; Ceolotto, Stefano; Elsner, Benjamin; Pestel, Nico			The political fallout of air pollution	PROCEEDINGS OF THE NATIONAL ACADEMY OF SCIENCES OF THE UNITED STATES OF AMERICA			English	Article						air pollution; voting; decision-making	NATIONAL PARLIAMENT ELECTIONS; PRODUCTIVITY EVIDENCE; WEATHER CONDITIONS; HEALTH; RAIN; CONSEQUENCES; TURNOUT; QUALITY; EVENTS	This paper studies the effect of air pollution on voting outcomes. We use data from 60 federal and state elections in Germany from 2000 to 2018 and exploit plausibly exogenous fluctuations in ambient air pollution within counties across election dates. Higher air pollution on election day shifts votes away from incumbent parties and toward opposition parties. An increase in the concentration of p…	[Bellani, Luna] Ulm Univ, Dept Econ, D-89081 Ulm, Germany; [Bellani, Luna; Elsner, Benjamin; Pestel, Nico] Inst Lab Econ, D-53113 Bonn, Germany; [Bellani, Luna] Ctr Res Social Dynam & Publ Policy DONDENA, AXA Res Lab Gender Equal, I-20136 Milan, Italy; [Ceolotto, Stefano] Euro Mediterranean Ctr Climate Change, Risk Assessment & Adaptat Strategies RAAS, Edificio Porta Innovaz Piano 2, I-30175 Vene…	Ulm University; IZA Institute Labor Economics; Centro Euro-Mediterraneo sui Cambiamenti Climatici (CMCC); Universita Ca Foscari Venezia; University College Dublin; University of London; University College London; Maastricht University; Ifo Institut	Pestel, N (corresponding author), Inst Lab Econ, D-53113 Bonn, Germany.;Pestel, N (corresponding author), Maastricht Univ, Res Ctr Educ & Labour Market, NL-6211 LM Maastricht, Netherlands.;Pestel, N (corresponding author), CESifo Res Network, D-81679 Munich, Germany.	n.pestel@maastrichtuniversity.nl	Bellani, Luna/AAM-5873-2020	Ceolotto, Stefano/0009-0004-6555-2890; Pestel, Nico/0000-0003-0062-9514					74	0	0	4	4	NATL ACAD SCIENCES	WASHINGTON	2101 CONSTITUTION AVE NW, WASHINGTON, DC 20418 USA	0027-8424	1091-6490		P NATL ACAD SCI USA	Proc. Natl. Acad. Sci. U. S. A.	APR 30	2024	121	18
J	Paul, BK; Stimers, M; Mahmood, S; Kashem, S; Lu, MX				Paul, Bimal Kanti; Stimers, Michel; Mahmood, Sharif; Kashem, Shakil; Lu, Max			Population recovery in US communities affected by tornadoes, 2000-2010	NATURAL HAZARDS			English	Article						Tornadoes; Population; Tornado recovery	PLACE ATTACHMENT; FATALITIES; INJURIES; DISASTER	We investigated the demographic changes in American communities impacted by tornadoes from 2000 to 2010, exploring the factors influencing population recovery in tornado-affected communities, considering short-term (within one year) and long-term (2-10 years) outcomes. Using logistic regression models, we analyzed seven predictor variables to identify significant contributors to population recove…	[Paul, Bimal Kanti; Kashem, Shakil; Lu, Max] Kansas State Univ, Manhattan, KS USA; [Stimers, Michel] Pk Univ, Parkville, MO 64152 USA; [Mahmood, Sharif] Univ Cent Arkansas, Conway, AR USA	Kansas State University; University of Central Arkansas	Stimers, M (corresponding author), Pk Univ, Parkville, MO 64152 USA.	mitchel.stimers@park.edu		Stimers, Mitchel/0000-0002-1198-6405					60	0	0	0	0	SPRINGER	NEW YORK	ONE NEW YORK PLAZA, SUITE 4600, NEW YORK, NY, UNITED STATES	0921-030X	1573-0840		NAT HAZARDS	Nat. Hazards	SEP	2024	120	11
J	Persson, M; Bader, MKF; Holmström, E				Persson, Magnus; Bader, Martin Karl-Friedrich; Holmstrom, Emma			Exploring the interplay between within-stand variation and thinning practices in southern Sweden	FOREST ECOLOGY AND MANAGEMENT			English	Article						Thinning; Within-stand variation; Scots pine; Norway spruce; Boreal	NORWAY SPRUCE; SCOTS PINE; DROUGHT; FREQUENT; GROWTH; DAMAGE	The state of within-stand variation (WSV) in boreal, coniferous production forests and how it is dealt with in thinning operations is a scarcely researched topic. In the autumn of 2018, we surveyed a series of Norway spruce (Picea abies (L.) Karst) or Scots pine (Pinus sylvestris L.) dominated production stands scheduled for first commercial thinning from below. Here, we evaluate the potential ca…	[Persson, Magnus] Forestry Res Inst Sweden Skogforsk, Ekebo 2250, SE-26890 Svalov, Sweden; [Bader, Martin Karl-Friedrich] Linnaeus Univ, Dept Forestry & Wood Technol, S-35195 Vaxjo, Sweden; [Holmstrom, Emma] Swedish Univ Agr Sci, Southern Swedish Forest Res Ctr, SE-23053 Alnarp, Sweden	Skogforsk; Linnaeus University; Swedish University of Agricultural Sciences	Bader, MKF (corresponding author), Linnaeus Univ, Dept Forestry & Wood Technol, S-35195 Vaxjo, Sweden.	martin.bader@lnu.se			foundation Stiftelsen Werner von Seydlitz [67801012]	foundation Stiftelsen Werner von Seydlitz	The authors declare no conflict of interest. The founding sponsors had no role in the design of the study; in the collection, analyses, or interpretation of data; in the writing of the manuscript, and in the decision to publish the results. The field work was primarily financed by a grant recived from the foundation Stiftelsen Werner von Seydlitz (Grant nr 67801012) (https://www.wernerstiftelser.…		57	1	1	3	3	ELSEVIER	AMSTERDAM	RADARWEG 29, 1043 NX AMSTERDAM, NETHERLANDS	0378-1127	1872-7042		FOREST ECOL MANAG	For. Ecol. Manage.	JUN 1	2024	561
J	Najafzadeh, F; Jankowski, MZ; Giudici, A; Männikus, R; Suursaar, Ü; Viska, M; Soomere, T				Najafzadeh, Fatemeh; Jankowski, Mikolaj Z.; Giudici, Andrea; Mannikus, Rain; Suursaar, Ulo; Viska, Maija; Soomere, Tarmo			Spatiotemporal variability of wave climate in the Gulf of Riga	OCEANOLOGIA			English	Article						Wave climate; Wave modelling; In situ measurements; SWAN; Baltic Sea	ESTONIAN COASTAL SEA; WATER-LEVEL EXTREMES; BALTIC SEA; WIND-WAVES; NORTH-ATLANTIC; SATELLITE ALTIMETRY; HINDCAST STATISTICS; VISUAL OBSERVATIONS; SPATIAL VARIATIONS; EASTERN PART	Basic properties of wind wave climate in the Gulf of Riga, the Baltic Sea, are evaluated based on modelled wave fields, instrumentally measured and historical visually observed wave properties. Third -generation spectral wave model SWAN is applied to the entire Baltic Sea for 1990-2021 with a spatial resolution of 3 nautical miles (nmi, about 5.5 km) forced by the wind field of ERA5, to the Gulf …	[Najafzadeh, Fatemeh; Jankowski, Mikolaj Z.; Giudici, Andrea; Mannikus, Rain; Soomere, Tarmo] Tallinn Univ Technol, Sch Sci, Tallinn, Estonia; [Soomere, Tarmo] Estonian Acad Sci, Tallinn, Estonia; [Suursaar, Ulo] Univ Tartu, Estonian Marine Inst, Tartu, Estonia; [Viska, Maija] Latvian Inst Aquat Ecol, Riga, Latvia; [Najafzadeh, Fatemeh] Tallinn Univ Technol, Sch Sci, Dept Cybernet, Wave Engn Lab,…	Tallinn University of Technology; Estonian Academy of Sciences; University of Tartu; Estonian Marine Institute; Tallinn University of Technology	Najafzadeh, F (corresponding author), Tallinn Univ Technol, Sch Sci, Tallinn, Estonia.;Najafzadeh, F (corresponding author), Tallinn Univ Technol, Sch Sci, Dept Cybernet, Wave Engn Lab, Ehitajate Tee 5, EE-19086 Tallinn, Estonia.	fatemeh.najafzadeh@taltech.ee	giudici, andrea/AAJ-5373-2020; Suursaar, Ulo/E-6481-2012; Soomere, Tarmo/E-4393-2016	Suursaar, Ulo/0000-0002-3474-8151; Soomere, Tarmo/0000-0003-2900-0840; Viska, Maija/0000-0002-6559-6760	Estonian Research Council [PRG1129, PRG1471]; European Economic Area (EEA) [2014-2021]; Baltic Research Programme [EMP480]	Estonian Research Council(Estonian Research Council); European Economic Area (EEA); Baltic Research Programme	The research was cosupported by the Estonian Research Council (grants PRG1129 and PRG1471) , and the European Economic Area (EEA) Financial Mechanism 2014-2021 Baltic Research Programme (grant EMP480) .		91	4	4	0	0	POLISH ACAD SCIENCES INST OCEANOLOGY	SOPOT	POWSTANCOW WASZAWY 55, PL-81-712 SOPOT, POLAND	0078-3234	2300-7370		OCEANOLOGIA	Oceanologia	JAN-MAR	2024	66	1
J	Matisone, I; Katrevics, J; Jansone, D; Jaunslaviete, I; Matisons, R; Liepina, AA; Jansons, A				Matisone, Ilze; Katrevics, Juris; Jansone, Diana; Jaunslaviete, Ieva; Matisons, Roberts; Liepina, Agnese Anta; Jansons, Aris			Ground Cover Vegetation in Differently Managed Hemiboreal Norway Spruce Stands: Plantation vs. Natural Regeneration	DIVERSITY-BASEL			English	Article						ground flora; management; land use; environmental indicators; stand structures; species richness	BILBERRY VACCINIUM-MYRTILLUS; UNDERSTORY VEGETATION; FOREST BIODIVERSITY; SPECIES RICHNESS; SITE TYPE; DIVERSITY; COMMUNITIES; TEMPERATE; DYNAMICS; MICROHABITATS	Forest plantations, which have a simplified structure and composition, are becoming more frequent, raising concerns regarding their contribution to biological diversity in highly managed landscapes. The biological value of a stand has been related to stand age, although stand properties, which are often intercorrelated with it, yet are manageable, might be of primary importance. The relationships…	[Matisone, Ilze; Katrevics, Juris; Jansone, Diana; Jaunslaviete, Ieva; Matisons, Roberts; Liepina, Agnese Anta; Jansons, Aris] Latvian State Forest Res Inst Silava, Rigas Str 111, LV-2169 Salaspils, Latvia	Latvian State Forest Research Institute Silava	Matisone, I (corresponding author), Latvian State Forest Res Inst Silava, Rigas Str 111, LV-2169 Salaspils, Latvia.	ilze.matisone@silava.lv	Matisone, Ilze/IAP-9728-2023; Matisons, Roberts/AGM-8515-2022; Jansons, Aris/AAX-1315-2021; Jansone, Diāna/ABE-5548-2021	Jaunslaviete, Ieva/0009-0000-7322-2729; Matisone, Ilze/0000-0002-2741-0187; Matisons, Roberts/0000-0002-4042-0689	JSC Latvia State Forests	JSC Latvia State Forests	No Statement Available		102	0	0	6	8	MDPI	BASEL	ST ALBAN-ANLAGE 66, CH-4052 BASEL, SWITZERLAND		1424-2818		DIVERSITY-BASEL	Diversity-Basel	APR	2024	16	4
J	Peytavie, A; Gain, J; Guérin, E; Argudo, O; Galin, E				Peytavie, Adrien; Gain, James; Guerin, Eric; Argudo, Oscar; Galin, Eric			DeadWood: Including Disturbance and Decay in the Depiction of Digital Nature	ACM TRANSACTIONS ON GRAPHICS			English	Article						Ecosystem simulation; natural phenomena	COARSE WOODY DEBRIS; MODEL; VEGETATION; SIMULATION; DYNAMICS; FORESTS; BIOMASS; SYSTEMS; VOLUME; TREES	The creation of truly believable simulated natural environments remains an unsolved problem in Computer Graphics. This is, in part, due to a lack of visual variety. In nature, apart from variation due to abiotic and biotic growth factors, a significant role is played by disturbance events, such as fires, windstorms, disease, and death and decay processes, which give rise to both standing dead tre…	[Peytavie, Adrien; Galin, Eric] Univ Lyon 1, CNRS, LIRIS, 43 bd 11 Novembre 1918, F-69622 Villeurbanne, France; [Gain, James] Univ Cape Town, Woolsack Dr, ZA-7701 Cape Town, South Africa; [Guerin, Eric] CNRS, INSA Lyon, LIRIS, 20 Ave Albert Einstein, F-69621 Villeurbanne, France; [Argudo, Oscar] Univ Politecn Cataluna, Jordi Girona I-3, Barcelona 08034, Spain	Institut National des Sciences Appliquees de Lyon - INSA Lyon; Centre National de la Recherche Scientifique (CNRS); Universite Claude Bernard Lyon 1; University of Cape Town; Institut National des Sciences Appliquees de Lyon - INSA Lyon; Centre National de la Recherche Scientifique (CNRS); Universitat Politecnica de Catalunya	Peytavie, A (corresponding author), Univ Lyon 1, CNRS, LIRIS, 43 bd 11 Novembre 1918, F-69622 Villeurbanne, France.	adrien.peytavie@liris.cnrs.fr; jgain@cs.uct.ac.za; eric.guerin@liris.cnrs.fr; oscar.argudo@upc.edu; eric.galin@liris.cnrs.fr	Galin, Eric/X-1938-2019; Peytavie, Adrien/X-2253-2019; Guérin, Eric/X-2241-2019	Peytavie, Adrien/0000-0002-6994-9164; Argudo, Oscar/0000-0003-3943-1839; Galin, Eric/0000-0002-5946-4112; Guerin, Eric/0000-0002-2189-2728; Gain, James/0000-0002-1699-9619	Agence Nationale de la Recherche (France) [AMPLI ANR-20-CE23-0001]; National Research Foundation of South Africa [129257]; Ministerio de Universidades (Spain)	Agence Nationale de la Recherche (France)(Agence Nationale de la Recherche (ANR)); National Research Foundation of South Africa(National Research Foundation - South Africa); Ministerio de Universidades (Spain)	This work was funded by the project AMPLI ANR-20-CE23-0001, supported by Agence Nationale de la Recherche (France), by the National Research Foundation of South Africa (Grant Number: 129257) and is also part of a Maria Zambrano fellowship by Ministerio de Universidades (Spain).		68	1	1	1	1	ASSOC COMPUTING MACHINERY	NEW YORK	1601 Broadway, 10th Floor, NEW YORK, NY USA	0730-0301	1557-7368		ACM T GRAPHIC	ACM Trans. Graph.	APR	2024	43	2
J	Mohr, CH; Dietze, M; Tolorza, V; Gonzalez, E; Sotomayor, B; Iroume, A; Gilfert, S; Tautz, F				Mohr, Christian H.; Dietze, Michael; Tolorza, Violeta; Gonzalez, Erwin; Sotomayor, Benjamin; Iroume, Andres; Gilfert, Sten; Tautz, Frieder			Ideas and perspectives: Sensing energy and matter fluxes in a biota-dominated Patagonian landscape through environmental seismology - introducing the Pumalín Critical Zone Observatory	BIOGEOSCIENCES			English	Article							EARTHQUAKE-TRIGGERED LANDSLIDES; ORGANIC-CARBON BURIAL; NUMERICAL-MODELS; WIND; DISTURBANCE; DYNAMICS; ERUPTION; LESSONS; FORESTS; EXPORT	The coastal temperate rainforests (CTRs) of Chilean Patagonia are a valuable forest biome on Earth given their prominent role in biogeochemical cycling and the ecological value and dynamics of surface processes. The Patagonian CTRs are amongst the most carbon-rich biomes on Earth. Together with frequent landscape disturbances, these forests potentially allow for episodic and massive release or se…	[Mohr, Christian H.; Gilfert, Sten; Tautz, Frieder] Univ Potsdam, Inst Environm Sci & Geog, Potsdam, Germany; [Dietze, Michael] Georg August Univ, Dept Phys Geog, Gottingen, Germany; [Dietze, Michael] GFZ Potsdam, Sect Geomorphol 4 6, Potsdam, Germany; [Tolorza, Violeta] Univ La Frontera, Temuco, Chile; [Gonzalez, Erwin] Corp Nacl Forestal CONAF, Pumalin Douglas Tompkins Natl Pk, Amarillo, Chile;…	University of Potsdam; University of Gottingen; Helmholtz Association; Helmholtz-Center Potsdam GFZ German Research Center for Geosciences; Universidad de La Frontera; Universidad Austral de Chile	Mohr, CH (corresponding author), Univ Potsdam, Inst Environm Sci & Geog, Potsdam, Germany.	cmohr@uni-potsdam.de	Dietze, Michael/JWO-8944-2024		Deutsche Forschungsgemeinschaft [493703771]; ANID/FONDECYT [1200079, 11190864]; Universidad de La Frontera [VRIP20P001]	Deutsche Forschungsgemeinschaft(German Research Foundation (DFG)); ANID/FONDECYT; Universidad de La Frontera	This research has been supported by the Deutsche Forschungsgemeinschaft (grant no. 493703771), ANID/FONDECYT (grant nos. 1200079 and 11190864), and the Universidad de La Frontera (postdoc grant VRIP20P001).		92	0	0	3	4	COPERNICUS GESELLSCHAFT MBH	GOTTINGEN	BAHNHOFSALLEE 1E, GOTTINGEN, 37081, GERMANY	1726-4170	1726-4189		BIOGEOSCIENCES	Biogeosciences	MAR 28	2024	21	6
J	Munro, HL; Loehle, C; Bullock, BP; Johnson, DM; Vogt, JT; Gandhi, KJK				Munro, Holly L.; Loehle, Craig; Bullock, Bronson P.; Johnson, Dan M.; Vogt, James T.; Gandhi, Kamal J. K.			Tornado damage in forest ecosystems of the United States	AGRICULTURAL AND FOREST METEOROLOGY			English	Article						Climate; Forest damage; Natural disturbances; Windstorms	CLIMATOLOGY; DISTURBANCE; DATABASE; IMPACTS; HAZARDS; FUTURE	Changing climate dynamics have been forecasted worldwide, including in some regions of the United States (U. S.), leading to potentially significant damage to forest ecosystems. To better understand how natural disturbances may affect forests, we analyzed trends in frequency and area of tornado damage for 1995-2021, damage area within forested ecosystems, and assessed data limitations for the con…	[Munro, Holly L.] Natl Council Air & Stream Improvement Inc, 180 E Green St, Athens, GA 30602 USA; [Munro, Holly L.; Bullock, Bronson P.; Johnson, Dan M.; Gandhi, Kamal J. K.] Univ Georgia, DB Warnell Sch Forestry & Nat Resources, 180 E Green St, Athens, GA 30602 USA; [Loehle, Craig] Natl Council Air & Stream Improvement Inc, 1258 Windemere Ave, Naperville, IL 60564 USA; [Vogt, James T.] US Dept …	National Council for Air & Stream Improvement, Inc.; University System of Georgia; University of Georgia; National Council for Air & Stream Improvement, Inc.	Munro, HL (corresponding author), Natl Council Air & Stream Improvement Inc, 180 E Green St, Athens, GA 30602 USA.;Munro, HL (corresponding author), NCASI, 180 E Green St, Athens, GA 30602 USA.	hmunro@uga.edu	Gandhi, Kamal/B-4495-2009	Bullock, Bronson/0000-0002-8783-7334	USDA Forest Service, Southern Research Station; National Council for Air and Stream Improvement, Inc (NCASI); D.B. Warnell School of Forestry and Natural Resources (University of Georgia)	USDA Forest Service, Southern Research Station(United States Department of Agriculture (USDA)United States Forest Service); National Council for Air and Stream Improvement, Inc (NCASI); D.B. Warnell School of Forestry and Natural Resources (University of Georgia)	Funding for our study was provided by the USDA Forest Service, Southern Research Station; National Council for Air and Stream Improvement, Inc (NCASI) ; and D.B. Warnell School of Forestry and Natural Resources (University of Georgia) . We thank the two anonymous reviewers and editor for their helpful comments on the manuscript.		75	0	0	3	3	ELSEVIER	AMSTERDAM	RADARWEG 29, 1043 NX AMSTERDAM, NETHERLANDS	0168-1923	1873-2240		AGR FOREST METEOROL	Agric. For. Meteorol.	MAY 1	2024	350
J	Rantanen, M; van den Broek, D; Cornér, J; Sinclair, VA; Johansson, MM; Särkkä, J; Laurila, TK; Jylhä, K				Rantanen, Mika; van den Broek, Daan; Corner, Joona; Sinclair, Victoria A.; Johansson, Milla M.; Sarkka, Jani; Laurila, Terhi K.; Jylha, Kirsti			The Impact of Serial Cyclone Clustering on Extremely High Sea Levels in the Baltic Sea	GEOPHYSICAL RESEARCH LETTERS			English	Article						extratropical cyclones; cyclone clustering; sea level; Baltic sea	STORM SURGES; ATMOSPHERIC CIRCULATION; EXTRATROPICAL CYCLONES; WATER-LEVEL; GULF; VARIABILITY; BREAKING; CLIMATE; WINTER; WIND	In the Baltic Sea, sea level variations are often very pronounced. During the winter season, storm surges caused by strong extratropical cyclones (ETCs) can have major societal impacts on coastal cities. In this study, using reanalysis-based cyclone tracks and in-situ tide gauge records, we show that serial cyclone clustering (SCC) leads to higher sea levels in the Baltic Sea than situations wher…	[Rantanen, Mika; van den Broek, Daan; Johansson, Milla M.; Sarkka, Jani; Laurila, Terhi K.; Jylha, Kirsti] Finnish Meteorol Inst, Helsinki, Finland; [Corner, Joona; Sinclair, Victoria A.] Univ Helsinki, Inst Atmospher & Earth Syst Res Phys, Fac Sci, Helsinki, Finland	Finnish Meteorological Institute; University of Helsinki	Rantanen, M (corresponding author), Finnish Meteorol Inst, Helsinki, Finland.	mika.rantanen@fmi.fi	Rantanen, Mika/AAV-2299-2021; Sinclair, Victoria/H-2943-2012	van den Broek, Daan/0000-0002-2765-7139; Sinclair, Victoria/0000-0002-2125-4726; Laurila, Terhi K./0000-0002-0903-7331; Jylha, Kirsti/0000-0003-0853-4747; Corner, Joona/0000-0002-3063-3226; Rantanen, Mika/0000-0003-4279-0322; Johansson, Milla/0000-0002-9566-5149	Finnish State Nuclear Waste Management Fund (VYR) through the Finnish Research Programme on Nuclear Safety and Waste Management [SAFER2028, SAFER 6/2023]; Academy of Finland [338615]	Finnish State Nuclear Waste Management Fund (VYR) through the Finnish Research Programme on Nuclear Safety and Waste Management; Academy of Finland(Research Council of Finland)	This research was funded by the Finnish State Nuclear Waste Management Fund (VYR) through the Finnish Research Programme on Nuclear Safety and Waste Management 2023-2028 (SAFER2028) (Dnro SAFER 6/2023 for the MAWECLI project). This research was also supported by the Academy of Finland (Grant 338615). We thank Ulpu Leijala for providing tide gauge observations from Finland, and Rain Maennikus for …		38	1	1	0	1	AMER GEOPHYSICAL UNION	WASHINGTON	2000 FLORIDA AVE NW, WASHINGTON, DC 20009 USA	0094-8276	1944-8007		GEOPHYS RES LETT	Geophys. Res. Lett.	MAR 28	2024	51	6
J	Morisi, D; Cloléry, H; King, GKK; Schaub, M				Morisi, Davide; Clolery, Heloise; King, Guillaume Kon Kam; Schaub, Max			How COVID-19 affects voting for incumbents: Evidence from local elections in France	PLOS ONE			English	Article							GOVERNMENT; VOTERS; CHOICE; TERROR; EARTHQUAKES; DISASTERS; AVERSION; THREAT; TRUST	How do voters react to an ongoing natural threat? Do voters sanction or reward incumbents even when incumbents cannot be held accountable because an unforeseeable natural disaster is unfolding? We address this question by investigating voters' reactions to the early spread of COVID-19 in the 2020 French municipal elections. Using a novel, fine-grained measure of the circulation of the virus based…	[Morisi, Davide] Univ Southern Denmark, Dept Polit Sci & Publ Management, Odense, Denmark; [Morisi, Davide] Collegio Carlo Alberto, Turin, Italy; [Clolery, Heloise; King, Guillaume Kon Kam] Ecole Polytech, IP Paris, CREST, Palaiseau, France; [King, Guillaume Kon Kam] Univ Paris Saclay, INRAE, Jouy En Josas, France; [Schaub, Max] Univ Hamburg, Dept Polit Sci, Hamburg, Germany; [Schaub, Max] WZB Be…	University of Southern Denmark; Institut Polytechnique de Paris; Ecole Polytechnique; Universite Paris Cite; Universite Paris Saclay; INRAE; University of Hamburg	Schaub, M (corresponding author), Univ Hamburg, Dept Polit Sci, Hamburg, Germany.;Schaub, M (corresponding author), WZB Berlin Social Sci Ctr, Berlin, Germany.	max.schaub@uni-hamburg.de	KING, Guillaume/AAK-5430-2021; Schaub, Max/HGU-6064-2022	Morisi, Davide/0000-0002-0522-9360; Schaub, Max/0000-0003-2057-7002; Clolery, Heloise/0009-0007-9645-0936	Collegio Carlo Alberto (Turin, Italy); University of Hamburg	Collegio Carlo Alberto (Turin, Italy); University of Hamburg	DM received a special COVID-19 grant by Collegio Carlo Alberto (Turin, Italy) for conducting the research included in this manuscript. The sponsor did not play any role in the study design, data collection and analysis, decision to publish, or preparation of the manuscript. The publication of this article was supported by the Open Access Publication Fund of the University of Hamburg.		78	0	0	1	2	PUBLIC LIBRARY SCIENCE	SAN FRANCISCO	1160 BATTERY STREET, STE 100, SAN FRANCISCO, CA 94111 USA	1932-6203			PLOS ONE	PLoS One	MAR 19	2024	19	3
J	Whelan, AW; Bigelow, SW; Staudhammer, CL; Starr, G; Cannon, JB				Whelan, Andrew W.; Bigelow, Seth W.; Staudhammer, Christina L.; Starr, Gregory; Cannon, Jeffery B.			Damage prediction for planted longleaf pine in extreme winds	FOREST ECOLOGY AND MANAGEMENT			English	Article						Wind damage; Longleaf pine; Hurricane; Forest damage; Linear model	INCREASES; PATTERNS; HEIGHT; TREES; STORM; STEM	Severe wind disturbances are forecast to increase in frequency and intensity with climate change putting forest trees at greater risk of wind damage. Of particular concern are mature and old -growth forests of wind -prone regions which host considerable biodiversity. Landscape configuration, stand structure, and tree characteristics affect susceptibility to wind damage. In managed forests and res…	[Whelan, Andrew W.; Bigelow, Seth W.; Cannon, Jeffery B.] Jones Ctr Ichauway, 3988 Jones Ctr Dr, Newton, GA 39870 USA; [Staudhammer, Christina L.; Starr, Gregory] Univ Alabama, Dept Biol Sci, POB 870344, Tuscaloosa, AL 35487 USA; [Whelan, Andrew W.] 3988 Jones Ctr Dr, Newton 39870, GA USA; [Bigelow, Seth W.] Tall Timbers Res Stn & Land Conservancy, 13093 Henry Beadel Dr, Tallahassee, FL 32312 USA	University of Alabama System; University of Alabama Tuscaloosa	Whelan, AW (corresponding author), 3988 Jones Ctr Dr, Newton 39870, GA USA.	andy.whelan@jonesctr.org	Bigelow, Seth/A-2551-2008		Jones Center at Ichauway; National Science Foundation [DEB 191 0811]	Jones Center at Ichauway; National Science Foundation(National Science Foundation (NSF))	This work was supported by the Jones Center at Ichauway and the National Science Foundation [grant number DEB 191 0811].		90	4	4	6	7	ELSEVIER	AMSTERDAM	RADARWEG 29, 1043 NX AMSTERDAM, NETHERLANDS	0378-1127	1872-7042		FOREST ECOL MANAG	For. Ecol. Manage.	MAY 15	2024	560
J	Mukhopadhyay, R; Ekström, M; Lindberg, E; Persson, HJ; Saarela, S; Nilsson, M				Mukhopadhyay, Ritwika; Ekstrom, Magnus; Lindberg, Eva; Persson, Henrik J.; Saarela, Svetlana; Nilsson, Mats			Computation of prediction intervals for forest aboveground biomass predictions using generalized linear models in a large-extent boreal forest region	FORESTRY			English	Article; Early Access						aboveground biomass; Gamma distribution; generalized linear model; model-based inference; Tweedie distribution; uncertainty estimation	INVENTORY FIELD PLOTS; LIDAR SAMPLE SURVEY; HEDMARK COUNTY; BASAL AREA; ASSISTED ESTIMATION; CONIFEROUS FOREST; AIRBORNE LIDAR; STEM VOLUME; INFERENCE; COVER	Remotely sensed data have an important application for estimation of forest variables, e.g. height, volume, and aboveground biomass (AGB). The increased use of remotely sensed data implemented along with model-based inference has shown improved efficiency in prediction and mapping of such forest variables. In this study, plot-level airborne laser scanning data and Swedish National Forest Inventor…	[Mukhopadhyay, Ritwika; Ekstrom, Magnus; Lindberg, Eva; Persson, Henrik J.; Saarela, Svetlana; Nilsson, Mats] Swedish Univ Agr Sci, Dept Forest Resource Management, S-90183 Umea, Sweden; [Ekstrom, Magnus] Umea Univ, Dept Stat, USBE, S-90187 Umea, Sweden; [Saarela, Svetlana] Norwegian Univ Life Sci, Fac Environm Sci & Nat Resource Management, N-1433 As, Norway	Swedish University of Agricultural Sciences; Umea University; Norwegian University of Life Sciences	Mukhopadhyay, R (corresponding author), Swedish Univ Agr Sci, Dept Forest Resource Management, S-90183 Umea, Sweden.	ritwika.mukhopadhyay@slu.se; magnus.ekstrom@slu.se; eva.lindberg@slu.se; henrik.persson@slu.se; svetlana.saarela@nmbu.no; mats.nilsson@slu.se	Persson, Henrik/ABE-4211-2021; Lindberg, Eva/AAN-1643-2021; Ekström, Magnus/ABA-2199-2021	Ekstrom, Magnus/0000-0002-7886-0911; Mukhopadhyay, Ritwika/0000-0002-6052-3685; Persson, Henrik J./0000-0002-3403-057X; Lindberg, Eva/0000-0002-1792-0773; Saarela, Svetlana/0000-0002-9044-7249	Formas [FR-2019/0007]; Bo Rydin Foundation [F06/21]; Mistra Digital Forest [DIA2017/14, 6]	Formas(Swedish Research Council Formas); Bo Rydin Foundation; Mistra Digital Forest	This work was supported by Formas grant (FR-2019/0007 to S.S.), the Bo Rydin Foundation for Scientific Research (award no F06/21toH.J.P.), and Mistra Digital Forest (DIA2017/14 #6 toH.J.P.).		68	0	0	5	7	OXFORD UNIV PRESS	OXFORD	GREAT CLARENDON ST, OXFORD OX2 6DP, ENGLAND	0015-752X	1464-3626		FORESTRY	Forestry	2024 MAR 9	2024
J	Dijkgraaf, L; Stenbacka, F; Cromsigt, JPGM; Ericsson, G; Neumann, W				Dijkgraaf, Lisa; Stenbacka, Fredrik; Cromsigt, Joris P. G. M.; Ericsson, Goran; Neumann, Wiebke			Bear in mind! Bear presence and individual experience with calf survival shape the selection of calving sites in a long-lived solitary ungulate	ECOLOGY AND EVOLUTION			English	Article						anti-predator behavior; calf survival; glmmTMB; habitat selection; site fidelity; step selection functions	HABITAT SELECTION; ALASKAN MOOSE; PREDATION; STRATEGIES; DEER; MORTALITY; PATTERNS; BEHAVIOR; WOLF; PARTURITION	The careful selection of ungulate calving sites to improve offspring survival is vital in the face of predation. In general, there is limited knowledge to which degree predator presence and prey's individual experience shape the selection of calving sites. Predator presence influences the spatiotemporal risk of encountering a predator, while individual experiences with previous predation events s…	[Dijkgraaf, Lisa] Wageningen Univ WUR, Dept Wildlife Ecol & Conservat, Wageningen, Netherlands; [Dijkgraaf, Lisa; Stenbacka, Fredrik; Cromsigt, Joris P. G. M.; Ericsson, Goran; Neumann, Wiebke] Swedish Univ Agr Sci SLU, Dept Wildlife Fish & Environm Studies, Umea, Sweden	Wageningen University & Research; Swedish University of Agricultural Sciences	Neumann, W (corresponding author), Swedish Univ Agr Sci SLU, Dept Wildlife Fish & Environm Studies, Umea, Sweden.	wiebke.neumann@slu.se		Cromsigt, Joris/0000-0002-8632-9469; Neumann, Wiebke/0000-0002-0000-4816	SLU's Program Wildlife and Forestry; Program of Adaptive Management of Fish and Wildlife; Sveaskog; Naturvardsverket; Church of Sweden; Swedish National Property Board; EU/Interregional IIIA; Sodra Skogsagarnas Stiftelse for Forskning; Utveckling och Utbildning; County Administrative Boards; Beyond Moose program; Norra Skog; Svenska Jagareforbundet	SLU's Program Wildlife and Forestry; Program of Adaptive Management of Fish and Wildlife; Sveaskog; Naturvardsverket; Church of Sweden; Swedish National Property Board; EU/Interregional IIIA; Sodra Skogsagarnas Stiftelse for Forskning; Utveckling och Utbildning; County Administrative Boards; Beyond Moose program; Norra Skog; Svenska Jagareforbundet	SLU's Program Wildlife and Forestry; Program of Adaptive Management of Fish and Wildlife; Sveaskog; Naturvardsverket; Church of Sweden; Swedish National Property Board; EU/Interregional IIIA; Sodra Skogsagarnas Stiftelse for Forskning, Utveckling och Utbildning; County Administrative Boards; Beyond Moose program; Norra Skog; Svenska Jagareforbundet		90	1	1	0	3	WILEY	HOBOKEN	111 RIVER ST, HOBOKEN 07030-5774, NJ USA	2045-7758			ECOL EVOL	Ecol. Evol.	MAR	2024	14	3
J	Ekeoma, EC; Sterling, M; Metje, N; Spink, J; Farrelly, N; Fenton, O				Ekeoma, Emmanuel Chukwudi; Sterling, Mark; Metje, Nicole; Spink, John; Farrelly, Niall; Fenton, Owen			Unearthing Current Knowledge Gaps in Our Understanding of Tree Stability: Review and Bibliometric Analysis	FORESTS			English	Review						forest; tree architecture; anchorage; soil; models	SPRUCE PICEA-ABIES; WIND DAMAGE RISK; ROOT-SYSTEM; NORWAY SPRUCE; MECHANICAL STABILITY; FOREST STANDS; SCOTS PINE; ARTIFICIAL-INTELLIGENCE; NATURAL FREQUENCIES; DISTURBANCE AGENT	Forest preservation and management are paramount for sustainable mitigation of climate change, timber production, and the economy. However, the potential of trees and forests to provide these benefits to the ecosystem is hampered by natural phenomena such as windthrow and anthropogenic activities. The aim of the current research was to undertake a critical thematic review (from 1983 to 2023) info…	[Ekeoma, Emmanuel Chukwudi; Metje, Nicole] Univ Birmingham, Sch Engn, Birmingham B15 2TT, England; [Ekeoma, Emmanuel Chukwudi; Fenton, Owen] Teagasc, Crops Environm & Land Use Programme, Johnstown Castle Y35 Y521, Wexford, Ireland; [Ekeoma, Emmanuel Chukwudi] Michael Okpara Univ Agr, Coll Engn, Dept Civil Engn, Umudike 440101, Nigeria; [Sterling, Mark] Manchester Metropolitan Univ, Fac Sci & Engn…	University of Birmingham; Teagasc; Manchester Metropolitan University; Western University (University of Western Ontario); Teagasc; United States Department of Energy (DOE); Oak Ridge National Laboratory; Teagasc	Ekeoma, EC (corresponding author), Univ Birmingham, Sch Engn, Birmingham B15 2TT, England.;Ekeoma, EC (corresponding author), Teagasc, Crops Environm & Land Use Programme, Johnstown Castle Y35 Y521, Wexford, Ireland.;Ekeoma, EC (corresponding author), Michael Okpara Univ Agr, Coll Engn, Dept Civil Engn, Umudike 440101, Nigeria.	ece207@student.bham.ac.uk; john.spink@teagasc.ie	Sterling, Mark/KFA-0183-2024; Farrelly, Niall/M-2936-2014; Metje, Nicole/AAE-1508-2022; Sterling, Mark/B-9815-2014; Fenton, Owen/D-4377-2009	Ekeoma, Emmanuel/0000-0001-5734-3379; Metje, Nicole/0000-0002-6741-8183; Sterling, Mark/0000-0003-2119-592X; Fenton, Owen/0000-0001-7119-2538	Teagasc Walsh Scholarship Programme; University of Birmingham; [2022006]	Teagasc Walsh Scholarship Programme; University of Birmingham;	The authors would like to thank the Teagasc Walsh Scholarship Programme (Ref: 2022006) and the University of Birmingham for their support in making this research possible.		173	2	2	2	7	MDPI	BASEL	ST ALBAN-ANLAGE 66, CH-4052 BASEL, SWITZERLAND		1999-4907		FORESTS	Forests	MAR	2024	15	3
J	Lecina-Diaz, J; Senf, C; Grünig, M; Seidl, R				Lecina-Diaz, Judit; Senf, Cornelius; Gruenig, Marc; Seidl, Rupert			Ecosystem services at risk from disturbance in Europe's forests	GLOBAL CHANGE BIOLOGY			English	Article						bark beetle attacks; exposed values; forest multifunctionality; hazard magnitude; hotspots; lack of adaptive capacity; susceptibility; vulnerability; wildfires; windthrows		Global change impacts on disturbances can strongly compromise the capacity of forests to provide ecosystem services to society. In addition, many ecosystem services in Europe are simultaneously provided by forests, emphasizing the importance of multifunctionality in forest ecosystem assessments. To address disturbances in forest ecosystem policies and management, spatially explicit risk analyses …	[Lecina-Diaz, Judit; Senf, Cornelius; Gruenig, Marc; Seidl, Rupert] Tech Univ Munich, Sch Life Sci, Ecosyst Dynam & Forest Management Grp, Freising Weihenstephan, Germany; [Seidl, Rupert] Berchtesgaden Natl Pk, Berchtesgaden, Germany; [Lecina-Diaz, Judit] Tech Univ Munich, Sch Life Sci, Ecosyst Dynam & Forest Management Grp, Hans Carl Von Carlowitz Pl 2, D-85354 Freising Weihenstephan, Germany	Technical University of Munich; Technical University of Munich	Lecina-Diaz, J (corresponding author), Tech Univ Munich, Sch Life Sci, Ecosyst Dynam & Forest Management Grp, Hans Carl Von Carlowitz Pl 2, D-85354 Freising Weihenstephan, Germany.	judit.lecina@tum.de	Senf, Cornelius/GVT-1402-2022; Lecina, Judit/JOZ-9383-2023; Seidl, Rupert/ABE-6078-2020	Senf, Cornelius/0000-0002-2389-2158; Gruenig, Marc/0000-0003-2666-0122; Seidl, Rupert/0000-0002-3338-3402; Lecina-Diaz, Judit/0000-0002-6867-5886	H2020 European Research Council [101001905]; Alexander von Humboldt-Stiftung	H2020 European Research Council(Horizon 2020European Research Council (ERC)); Alexander von Humboldt-Stiftung(Alexander von Humboldt Foundation)	H2020 European Research Council, Grant/Award Number: 101001905; Alexander von Humboldt-Stiftung		85	3	3	51	76	WILEY	HOBOKEN	111 RIVER ST, HOBOKEN 07030-5774, NJ USA	1354-1013	1365-2486		GLOBAL CHANGE BIOL	Glob. Change Biol.	MAR	2024	30	3
J	Tonisson, H; Maennikus, R; Kont, A; Palginomm, V; Alari, V; Suuroja, S; Vaasma, T; Vilumaa, K				Tonisson, Hannes; Maennikus, Rain; Kont, Are; Palginomm, Valdeko; Alari, Victor; Suuroja, Sten; Vaasma, Tiit; Vilumaa, Kadri			Application of Shore Sediments Accumulated in Navigation Channel for Restoration of Sandy Beaches around Pärnu City, SW Estonia, Baltic Sea	JOURNAL OF MARINE SCIENCE AND ENGINEERING			English	Article						sediment recycling; beach nourishment; shore processes; wave climate; Port of Parnu; Baltic Sea	COASTAL CHANGES; IMPACT; MODEL	Sandy beaches high in recreation value make up 16% of the over 4000 km long shoreline of Estonia. The shore processes associated with climate change have remarkably accelerated over recent decades. Many sandy shores have suffered from strong erosion, including an excellent former beach at Valgeranna. The jetties, which were built in the 1860s to protect the navigation channel of Port Parnu from c…	[Tonisson, Hannes; Kont, Are; Palginomm, Valdeko; Vaasma, Tiit; Vilumaa, Kadri] Tallinn Univ, Inst Ecol, EE-10120 Tallinn, Estonia; [Maennikus, Rain] Tallinn Univ Technol, Dept Cybernet, EE-19086 Tallinn, Estonia; [Alari, Victor] Tallinn Univ Technol, Dept Marine Syst, EE-19086 Tallinn, Estonia; [Suuroja, Sten] Geol Survey Estonia, EE-44314 Rakvere, Estonia	Tallinn University; Tallinn University of Technology; Tallinn University of Technology	Tonisson, H (corresponding author), Tallinn Univ, Inst Ecol, EE-10120 Tallinn, Estonia.	annu@tlu.ee; are145@gmail.com; sten.suuroja@egt.ee; vaasma@tlu.ee; kvilumaa@gmail.com	Vaasma, Tiit/LIF-3190-2024; Alari, Victor/AGE-8690-2022	Vaasma, Tiit/0009-0003-4483-1471	Estonian Research Council; Estonian Land Board (ELB)	Estonian Research Council(Estonian Research Council); Estonian Land Board (ELB)	We are grateful to the Estonian Environment Agency (EEA) for meteorological, sea ice, and sea level data, and to the Estonian Land Board (ELB) for the aerial photographs.		36	0	0	2	2	MDPI	BASEL	ST ALBAN-ANLAGE 66, CH-4052 BASEL, SWITZERLAND		2077-1312		J MAR SCI ENG	J. Mar. Sci. Eng.	MAR	2024	12	3
J	Moussa, A; Nones, S; Vannucchi, PE; Shahzad, GIR; Dittmer, J; Corretto, E; Schebeck, M; Faccoli, M; Battisti, A; Stauffer, C; Schuler, H				Moussa, Abdelhameed; Nones, Stefano; Vannucchi, Patrizia Elena; Shahzad, Gul-i-Rayna; Dittmer, Jessica; Corretto, Erika; Schebeck, Martin; Faccoli, Massimo; Battisti, Andrea; Stauffer, Christian; Schuler, Hannes			The bacterial community of the European spruce bark beetle in space and time	ENTOMOLOGIA GENERALIS			English	Article						Curculionidae; Ips typographus; forest pest; bacterial diversity; microbiome; endosymbionts; Erwinia; Pseudoxanthomonas; Spiroplasma	R PACKAGE; VISUALIZATION; COLONIZATION; DATABASE; TREES	The European spruce bark beetle Ips typographus is a pest causing severe damage in forests dominated by Norway spruce in Europe. Microorganisms play essential roles in bark beetles, including nutrition, fitness as well as in overcoming host defenses. Here, we performed high-throughput 16S rRNA metabarcoding of I. typographus across different populations in Europe, to assess its bacterial communit…	[Moussa, Abdelhameed; Corretto, Erika; Schuler, Hannes] Free Univ Bozen Bolzano, Competence Ctr Plant Hlth, Bozen Bolzano, Italy; [Moussa, Abdelhameed] Natl Res Ctr, Agr & Biol Res Inst, Pests & Plant Protect Dept, Giza, Egypt; [Nones, Stefano] Inst Chem & Biol Technol Antonio Xavier ITQB NOVA, Oeiras, Portugal; [Vannucchi, Patrizia Elena; Shahzad, Gul-i-Rayna; Dittmer, Jessica; Corretto, Erika; …	Free University of Bozen-Bolzano; Egyptian Knowledge Bank (EKB); National Research Centre (NRC); Free University of Bozen-Bolzano; Universite d'Angers; Institut Agro; INRAE; BOKU University; University of Padua	Schuler, H (corresponding author), Free Univ Bozen Bolzano, Competence Ctr Plant Hlth, Bozen Bolzano, Italy.;Schuler, H (corresponding author), Free Univ Bozen Bolzano, Fac Agr Environm & Food Sci, Bozen Bolzano, Italy.	hannes.schuler@unibz.it	Schuler, Hannes/AAZ-6914-2020; Faccoli, Massimo/AAC-8141-2020; Corretto, Erika/V-5796-2019; Dittmer, Jessica/K-4371-2014		INTERREG Dolomiti Live [ITAT4132, ITAT4153]; Province of Bolzano; Hermann Rubner Privatstiftung Onlus; Amt der Tiroler Landesregierung Abteilung Waldschutz	INTERREG Dolomiti Live; Province of Bolzano; Hermann Rubner Privatstiftung Onlus; Amt der Tiroler Landesregierung Abteilung Waldschutz	We thank A. Andriolo, H. Lercher, A. Stradner and F. Sim & otilde;es for technical and analytical supports, P.H.W. Biedermann, J.C. Cambronero Heinrichs for scientific advises and the editors Antonio Biondi and Nicolas Desneux as well as two anonymous reviewers for helpful comments on the manuscript. Financial support was provided by INTERREG Dolomiti Live (projects ITAT4132 and ITAT4153) , the p…		41	1	1	6	12	E SCHWEIZERBARTSCHE VERLAGSBUCHHANDLUNG	STUTTGART	NAEGELE U OBERMILLER, SCIENCE PUBLISHERS, JOHANNESSTRASSE 3A, D 70176 STUTTGART, GERMANY	0171-8177	2363-7102		ENTOMOL GEN	Entomol. Gen.		2024	44	1
J	Amarouche, K; Akpinar, A; Acar, E				Amarouche, Khalid; Akpinar, Adem; Acar, Emine			Characterisation of wave storms events and their long-term variability off the key ports and shipping routes in the Black Sea	OCEAN ENGINEERING			English	Article						Wave storm events; Storm power index; Storm duration; Wave storm variability; Wave storm directionality; Black sea	INTENSITY SCALE; TRENDS; IMPACT; COAST; GULF	Wave storms are often responsible for coastal damages, disrupt maritime activities and harbours' operability, and present a risk to human safety. Furthermore, linked to the projected scenario of sea level rising due to climate changes, coastal regions may gain in their vulnerability against wave storms. Understanding the frequency, intensity, and further characteristics of wave storm events is cr…	[Amarouche, Khalid; Akpinar, Adem; Acar, Emine] Bursa Uludag Univ, Dept Civil Engn, Bursa, Turkiye; [Acar, Emine] Istanbul Tech Univ, Ayazaga Campus, Istanbul, Turkiye; [Amarouche, Khalid] Uludag Univ Insaat Muhendisligi Bolumu, Uludag Univ, Dept Civil Engn, Gorukle Kampus, TR-16059 Nilufer, Turkiye	Uludag University; Istanbul Technical University; Uludag University	Amarouche, K (corresponding author), Uludag Univ Insaat Muhendisligi Bolumu, Uludag Univ, Dept Civil Engn, Gorukle Kampus, TR-16059 Nilufer, Turkiye.	khalidamarouche@uludag.edu.tr	Akpınar, Adem/AAC-6763-2019; AMAROUCHE, Khalid/AFR-7886-2022	AMAROUCHE, Khalid/0000-0001-7983-4611	Scientific and Technological Research Council of Turkey (TUBITAK) [119N480]	Scientific and Technological Research Council of Turkey (TUBITAK)(Turkiye Bilimsel ve Teknolojik Arastirma Kurumu (TUBITAK))	The work was supported by The Scientific and Technological Research Council of Turkey (TUBITAK) under grant number 119N480. The authors acknowledge the European Center for Medium-Range Weather Forecasts for providing ERA5 wind data. We also recognise the General Bathymetric Chart of the Oceans (GEBCO) for bathymetry data.		51	1	1	1	1	PERGAMON-ELSEVIER SCIENCE LTD	OXFORD	THE BOULEVARD, LANGFORD LANE, KIDLINGTON, OXFORD OX5 1GB, ENGLAND	0029-8018	1873-5258		OCEAN ENG	Ocean Eng.	APR 1	2024	297
J	Gelabert, PJ; Rodrigues, M; Coll, L; Vega-Garcia, C; Ameztegui, A				Gelabert, P. J.; Rodrigues, M.; Coll, L.; Vega-Garcia, C.; Ameztegui, A.			Maximum tree height in European Mountains decreases above a climate-related elevation threshold	COMMUNICATIONS EARTH & ENVIRONMENT			English	Article							EARTH SYSTEM MODEL; CANOPY HEIGHT; LIDAR DATA; FOREST; PATTERNS; IMPACTS; VERSION; GROWTH; WATER	Mountain forests face important threats from global change and spatio-temporal variation in tree height can help to monitor these effects. In this study, we used the Global Ecosystem Dynamics Investigation space-borne laser sensor to examine the relationship between maximum tree height and elevation, and the role of climate, in the main European mountain ranges. We found a piecewise relationship …	[Gelabert, P. J.; Coll, L.; Vega-Garcia, C.; Ameztegui, A.] Univ Lleida, Dept Agr & Forest Sci & Engn DCEFA, Ave Alcalde Rovira Roure 191, 25198 Lleida, Catalonia, Spain; [Gelabert, P. J.; Coll, L.; Vega-Garcia, C.; Ameztegui, A.] Joint Res Unit CTFC Agrotecnio Cerca, Ctra St Llorenc de Morunys Km 2, Solsona 25280, Catalonia, Spain; [Rodrigues, M.] Univ Zaragoza, Dept Geog & Ordenac Terr, Pedro C…	Universitat de Lleida; University of Zaragoza	Gelabert, PJ (corresponding author), Univ Lleida, Dept Agr & Forest Sci & Engn DCEFA, Ave Alcalde Rovira Roure 191, 25198 Lleida, Catalonia, Spain.;Gelabert, PJ (corresponding author), Joint Res Unit CTFC Agrotecnio Cerca, Ctra St Llorenc de Morunys Km 2, Solsona 25280, Catalonia, Spain.	perejoan.gelabert@udl.cat	Ameztegui, Aitor/C-2587-2009; Coll, Lluis/E-8724-2015	Ameztegui, Aitor/0000-0003-2006-1559; Gelabert Vadillo, Pere Joan/0000-0001-8020-4932; Coll, Lluis/0000-0002-8035-5949	Catalan Agency for Management of University [2021-SGR-01530]; Generalitat de Catalunya	Catalan Agency for Management of University; Generalitat de Catalunya(Generalitat de Catalunya)	This study has been supported by the Catalan Agency for Management of University and Research Grants (ADAPTAFOR, 2021-SGR-01530). AA is a Serra-Hunter fellow funded by the Generalitat de Catalunya.		72	2	2	9	13	SPRINGERNATURE	LONDON	CAMPUS, 4 CRINAN ST, LONDON, N1 9XW, ENGLAND		2662-4435		COMMUN EARTH ENVIRON	Commun. Earth Environ.	FEB 15	2024	5	1
J	Livert, F; Gainza, X				Livert, Felipe; Gainza, Xabier			Floods and local incumbency disadvantage: a regression discontinuity design	APPLIED ECONOMICS LETTERS			English	Article; Early Access						Natural disasters; flooding; local elections; regression discontinuity; Chile	DISASTERS	Do voters punish political leaders in the aftermath of a natural disaster? Using a Regression Discontinuity Design, this article explores how floods affect local electoral results in Chile. Taking data from polling stations, our estimations show that, floods reduce the likelihood of incumbent candidates' chances of winning in affected polling stations in a range from 11.3% to 22%, depending on th…	[Livert, Felipe; Gainza, Xabier] Univ Basque Country UPV EHU, Dept Appl Econ, Bilbao, Spain; [Livert, Felipe] European Univ Inst, Dept Polit & Social Sci, Fiesole, Italy; [Livert, Felipe] Univ Basque Country UPV EHU, Dept Appl Econ, Avda Lehendakari Aguirre 83, Bilbao 48015, Spain	University of Basque Country; European University Institute; University of Basque Country	Livert, F (corresponding author), Univ Basque Country UPV EHU, Dept Appl Econ, Avda Lehendakari Aguirre 83, Bilbao 48015, Spain.	livert.f@gmail.com	Gainza, Xabier/Y-4639-2019; livert, felipe/ITV-7216-2023	Gainza, Xabier/0000-0001-5198-8838; livert, felipe/0000-0003-3658-6886	Margarita Salas, Ministry of Universities; European Union; European Union-Next Generation EU; Human Security, Local Human Development and International Cooperation research group of the Basque University System [IT1434- 22]; International Cooperation of the Basque University System [IT1434-22]	Margarita Salas, Ministry of Universities; European Union(European Union (EU)); European Union-Next Generation EU; Human Security, Local Human Development and International Cooperation research group of the Basque University System; International Cooperation of the Basque University System	This work was supported by the Margarita Salas, Ministry of Universities and the European Union, Funded by the European Union-Next Generation EU. In addition, the authors are grateful for the support of the Human Security, Local Human Development and International Cooperation research group of the Basque University System (IT1434- 22). International Cooperation of the Basque University System (IT…		10	0	0	3	4	ROUTLEDGE JOURNALS, TAYLOR & FRANCIS LTD	ABINGDON	2-4 PARK SQUARE, MILTON PARK, ABINGDON OX14 4RN, OXON, ENGLAND	1350-4851	1466-4291		APPL ECON LETT	Appl. Econ. Lett.	2024 FEB 9	2024
J	Nohrstedt, D; Parker, CF				Nohrstedt, Daniel; Parker, Charles F.			Revisiting the role of disasters in climate policy-making	CLIMATE POLICY			English	Article						Disasters; policy-making; mitigation; adaptation; learning; transformation	EXTREME WEATHER EVENTS; CRISIS; ADAPTATION; RESILIENCE; MANAGEMENT; LESSONS; FLOOD; RISK; LEADERSHIP; BARRIERS	A general malaise exists today about the prospects for timely and effective climate action. This calls for increased attention to factors that enable climate policy change. Among these enabling factors are hydrological, climatological, and meteorological disasters, including floods, extreme temperatures, drought, wildfires, and storms. What impacts these disasters have on climate policy-making is…	[Parker, Charles F.] Uppsala Univ, Dept Govt, Uppsala, Sweden; Uppsala Univ, Ctr Nat Hazards & Disaster Sci CNDS, Uppsala, Sweden; [Nohrstedt, Daniel] Ostra Agatan 19,Box 514, SE-75120 Uppsala, Sweden	Uppsala University; Centre of Natural Hazards & Disaster Science (CNDS); Uppsala University	Nohrstedt, D (corresponding author), Ostra Agatan 19,Box 514, SE-75120 Uppsala, Sweden.	daniel.nohrstedt@statsvet.uu.se	Parker, Charles F./B-5319-2016	Parker, Charles F./0000-0003-0407-3939; Nohrstedt, Daniel/0000-0003-1042-3616	Marianne and Marcus Wallenberg Foundation	Marianne and Marcus Wallenberg Foundation	No Statement Available		100	0	0	7	14	TAYLOR & FRANCIS LTD	ABINGDON	2-4 PARK SQUARE, MILTON PARK, ABINGDON OR14 4RN, OXON, ENGLAND	1469-3062	1752-7457		CLIM POLICY	Clim. Policy	MAR 15	2024	24	3
J	Wu, MM; Liang, Y; He, HS; Liu, B; Ma, TX; Zong, SW; Du, HB				Wu, Mia M.; Liang, Yu; He, Hong S.; Liu, Bo; Ma, Tianxiao; Zong, Shengwei; Du, Haibo			Combining contemporary and pre-remote-sensing disturbance events to construct wind disturbance regime in a large forest landscape	FOREST ECOLOGY AND MANAGEMENT			English	Article						Contemporary winds; Landsat time series stacks; LandTrendr algorithm; Machine learning; Pre-remote-sensing winds; Wind disturbance regime	LANDSAT TIME-SERIES; DETECTING TRENDS; PLANT DIVERSITY; DYNAMICS; RECOVERY; FIRE; LANDTRENDR; SUCCESSION; TREE	Constructing disturbance regimes is key to understanding current forest conditions and anticipating future changes. Many disturbance regimes, however, can only be constructed over large areas and long time-spans to capture the stochasticity of individual disturbance events. Typically, field-based approaches can go sufficiently back in time but are limited to small areas (e.g., several hectares), …	[Wu, Mia M.; Liang, Yu; Liu, Bo; Ma, Tianxiao] Chinese Acad Sci, CAS Key Lab Forest Ecol & Management, Inst Appl Ecol, Shenyang 110016, Peoples R China; [Liang, Yu] Key Lab Terr Ecosyst Carbon Neutral, Shenyang 110016, Liaoning Provin, Peoples R China; [He, Hong S.] Univ Missouri, Sch Nat Resources, Columbia, MO 65211 USA; [Zong, Shengwei; Du, Haibo] Northeast Normal Univ, Sch Geog Sci, Key Lab G…	Chinese Academy of Sciences; Shenyang Institute of Applied Ecology, CAS; University of Missouri System; University of Missouri Columbia; Northeast Normal University - China	Liang, Y (corresponding author), Chinese Acad Sci, CAS Key Lab Forest Ecol & Management, Inst Appl Ecol, Shenyang 110016, Peoples R China.;Liang, Y (corresponding author), Key Lab Terr Ecosyst Carbon Neutral, Shenyang 110016, Liaoning Provin, Peoples R China.;He, HS (corresponding author), Univ Missouri, Sch Nat Resources, Columbia, MO 65211 USA.	liangyu@iae.ac.cn; heh@missouri.edu			National Key Research and Devel- opment Program of China [2022YFD2201300]; National Natural Science Foundation of China [42301121, 32171562, 32371651]; Youth Innovation Promotion Association CAS [2022193]	National Key Research and Devel- opment Program of China(National Key Research & Development Program of China); National Natural Science Foundation of China(National Natural Science Foundation of China (NSFC)); Youth Innovation Promotion Association CAS	This work was supported by the National Key Research and Devel- opment Program of China (2022YFD2201300) , the National Natural Science Foundation of China (42301121, 32171562, 32371651) , and Youth Innovation Promotion Association CAS (2022193) . We are grateful to Dr. Stephen Shifley for improving the manuscript.		75	1	1	19	24	ELSEVIER	AMSTERDAM	RADARWEG 29, 1043 NX AMSTERDAM, NETHERLANDS	0378-1127	1872-7042		FOREST ECOL MANAG	For. Ecol. Manage.	MAR 15	2024	556
J	Mishra, M; Guria, R; Paul, S; Baraj, B; Santos, CAG; dos Santos, CAC; da Silva, RM				Mishra, Manoranjan; Guria, Rajkumar; Paul, Suman; Baraj, Biswaranjan; Santos, Celso Augusto Guimaraes; dos Santos, Carlos Antonio Costa; da Silva, Richarde Marques			Geo-ecological, shoreline dynamic, and flooding impacts of Cyclonic Storm Mocha: A geospatial analysis	SCIENCE OF THE TOTAL ENVIRONMENT			English	Article						Tropical cyclone; Vegetation damage; Net Shoreline Movement; Natural hazards; Coastline alterations; Climatic extremities	FRACTIONAL VEGETATION COVER; TROPICAL CYCLONES; BARE SOIL; COASTAL; PREDICTION; BENGAL; BAY; DAMAGE; DELTA; INDEX	This research comprehensively assesses the aftermath of Cyclonic Storm Mocha, focusing on the coastal zones of Rakhine State and the Chittagong Division, spanning Myanmar and Bangladesh. The investigation emphasizes the impacts on coastal ecology, shoreline dynamics, flooding patterns, and meteorological variations. Employed were multiple vegetation indices-Normalized Difference Vegetation Index …	[Mishra, Manoranjan; Guria, Rajkumar; Paul, Suman; Baraj, Biswaranjan] Fakir Mohan Univ, Dept Geog, Balasore 756089, Odisha, India; [Santos, Celso Augusto Guimaraes] Univ Fed Paraiba, Dept Civil & Environm Engn, BR-58051900 Joao Pessoa, Paraiba, Brazil; [dos Santos, Carlos Antonio Costa] Univ Fed Campina Grande, Acad Unity Atmospher Sci, BR-58109970 Campina Grande, Paraiba, Brazil; [da Silva, Ric…	Fakir Mohan University; Universidade Federal da Paraiba; Universidade Federal de Campina Grande; Universidade Federal da Paraiba	Mishra, M (corresponding author), Fakir Mohan Univ, Dept Geog, Balasore 756089, Odisha, India.;Santos, CAG (corresponding author), Univ Fed Paraiba, Dept Civil & Environm Engn, BR-58051900 Joao Pessoa, Paraiba, Brazil.	geo.manu05@gmail.com; celso@ct.ufpb.br	da Silva, Richarde/AAB-2690-2021; MISHRA, MANORANJAN/GQQ-5018-2022; dos Santos, Carlos/N-9954-2019; Santos, Celso Augusto Guimaraes/G-1816-2010; Santos, Carlos Antonio Costa dos/N-8911-2017; da Silva, Richarde Marques/C-2264-2015	PAUL, SUMAN/0000-0001-5039-9708; Santos, Celso Augusto Guimaraes/0000-0001-7927-9718; Santos, Carlos Antonio Costa dos/0000-0003-2414-2911; da Silva, Richarde Marques/0000-0001-6601-5174; Baraj, Biswaranjan/0009-0008-8642-7035; Guria, Rajkumar/0000-0002-4499-0283					119	4	4	7	13	ELSEVIER	AMSTERDAM	RADARWEG 29, 1043 NX AMSTERDAM, NETHERLANDS	0048-9697	1879-1026		SCI TOTAL ENVIRON	Sci. Total Environ.	MAR 20	2024	917
J	Leslie, A; Wilson, E; Park, A				Leslie, Andrew; Wilson, Edward; Park, Andrew			Increasing resistance and resilience of forests, a case study of Great Britain	IFOREST-BIOGEOSCIENCES AND FORESTRY			English	Article						Forests; Great Britain; Resistance; Resilience; Climate Change; Pests and Pathogens	SITKA SPRUCE PLANTATIONS; CLIMATE-CHANGE; TREE; MANAGEMENT; DIVERSITY; PESTS; IMPLEMENTATION; PROBABILITY; SCIENCE; EUROPE	The forests of Great Britain (GB) are an important resource, which are under threat from climate change and exotic pests and diseases. The forest sector has been proactive in launching initiatives and supporting activities to improve the resistance and resilience of forests in GB. These interventions can be directed at forests at a range of scales, from genetic to national. This review describes …	[Leslie, Andrew] Univ Cumbria, Natl Sch Forestry, Ambleside EH25 9SY, England; [Leslie, Andrew] Northern Res Stn, Forest Res, Edinburgh EH25 9SY, Scotland; [Wilson, Edward] Univ Coll Dublin, UCD Ctr Forest Res, Sch Agr & Food Sci, Dublin, Ireland; [Park, Andrew] Univ Winnipeg, Ctr Forest Interdisciplinary Res, Dept Biol, C FIR, Winnipeg, MB, Canada	University of Cumbria; University College Dublin; University of Winnipeg	Leslie, A (corresponding author), Univ Cumbria, Natl Sch Forestry, Ambleside EH25 9SY, England.	andrew.leslie@forestresearch.gov.uk							162	0	0	7	11	SISEF-SOC ITALIANA SELVICOLTURA ECOL FORESTALE	POTENZA	DEPT PROD VEGETALE, VIA ATENEO LUCANO 10, POTENZA, 85100, ITALY	1971-7458			IFOREST	iForest	FEB	2024	17
J	De Meyer, A; Verdonck, S; Storms, I; López, J; Tschulkow, M; Compernolle, T; Van Passel, S; Van Orshoven, J; Verbist, B; Guisson, R; Arts, W; Van den Bosch, S; Van Aelst, J; Sels, B; Muys, B				De Meyer, Annelies; Verdonck, Sanne; Storms, Ilie; Lopez, Joachim; Tschulkow, Maxim; Compernolle, Tine; Van Passel, Steven; Van Orshoven, Jos; Verbist, Bruno; Guisson, Ruben; Arts, Wouter; Van den Bosch, Sander; Van Aelst, Joost; Sels, Bert; Muys, Bart			Spatio-temporal feedstock availability and techno-economic constraints in the design and optimization of supply chains: The case of domestic woody biomass for biorefining	JOURNAL OF CLEANER PRODUCTION			English	Article						Network design; MooV; Sim4Tree; TEA; Forest management; Biorefinery; Reductive catalytic fractionation; RCF; Lignin oil	CLIMATE-CHANGE; FRACTIONATION; LIGNIN; MANAGEMENT; RESIDUES; GROWTH; MODEL	A future bio-based economy envisions the transformation of the petrochemical industry into using biomass such as wood (waste) as a major resource. The early-stage evaluation of a biorefinery project requires the optimization of the lay-out of the supply chain considering the spatio-temporal variability of the availability of feedstock and the techno-economical characteristics of the biorefinery p…	[De Meyer, Annelies; Guisson, Ruben] Flemish Inst Technol Res VITO, MooV, Boeretang 200, B-2400 Mol, Belgium; [Verdonck, Sanne; Storms, Ilie; Lopez, Joachim; Van Orshoven, Jos; Verbist, Bruno; Muys, Bart] KULeuven, Div Forest Nat & Landscape DFNL, Celestijnenlaan 200E, B-3001 Leuven, Belgium; [Tschulkow, Maxim; Compernolle, Tine; Van Passel, Steven] Univ Antwerp, Dept Engn Management, Prinsstr 13…	VITO; KU Leuven; University of Antwerp; Royal Belgian Institute of Natural Sciences; KU Leuven	De Meyer, A (corresponding author), Flemish Inst Technol Res VITO, MooV, Boeretang 200, B-2400 Mol, Belgium.	annelies.demeyer@vito.be	Arts, Wouter/AAV-9565-2020	Verdonck, Sanne/0000-0002-2503-1933; Tschulkow, Maxim/0000-0002-3126-2180; Storms, Ilie/0000-0002-2662-7384; Van Orshoven, Jos/0000-0001-5756-7188; Arts, Wouter/0000-0002-4158-6939; lopez, joachim/0000-0002-3528-7713	Fund for Scientific Research of Flanders (FWO-SBO); Flanders Innovation and Entrepreneurship (VLAIO)	Fund for Scientific Research of Flanders (FWO-SBO); Flanders Innovation and Entrepreneurship (VLAIO)	The development of the integrated assessment as well as the selected case study are part of the BioWood project which is funded by the Fund for Scientific Research of Flanders (FWO-SBO) and by Flanders Innovation and Entrepreneurship (VLAIO). J.V.A would like to acknowledge the Industrial Research Fund (IOF) of KU Leuven References.		56	0	0	6	11	ELSEVIER SCI LTD	London	125 London Wall, London, ENGLAND	0959-6526	1879-1786		J CLEAN PROD	J. Clean Prod.	FEB 10	2024	440
J	Mcintosh, MG; Zhang, DW				Mcintosh, Michael G.; Zhang, Daowei			Faustmann formula and its use in forest asset valuation: A review and a suggestion	FOREST POLICY AND ECONOMICS			English	Review						Optimal forest rotation age; Faustmann formula; Faustmann rotation; Forest asset value	OPTIMAL ROTATION AGE; CARBON SEQUESTRATION BENEFITS; LOBLOLLY-PINE PLANTATIONS; SOUTHERN UNITED-STATES; NONINDUSTRIAL PRIVATE FORESTLAND; MANAGEMENT OPTIMIZATION MODELS; INCLUDING TIMBER PRODUCTION; EU AFFORESTATION PROGRAM; EMISSIONS TRADING SCHEME; IMPROVED WHITE SPRUCE	We present the statistics of articles focusing on optimal forest rotation age or associated with the Faustmann Formula following David Newman's, 2002 review article. In addition, we investigate the number of articles looking at forest investment, forest valuation, single-stand, forest management, fire risk, disease/ pest, conservation, and carbon/ climate change. Finally, we propose a unified fra…	[Mcintosh, Michael G.; Zhang, Daowei] Auburn Univ, Coll Forestry Wildlife & Environm, Auburn, AL 36849 USA	Auburn University System; Auburn University	Mcintosh, MG (corresponding author), Auburn Univ, Coll Forestry Wildlife & Environm, Auburn, AL 36849 USA.	Mgm0151@auburn.edu							517	4	4	20	27	ELSEVIER	AMSTERDAM	RADARWEG 29, 1043 NX AMSTERDAM, NETHERLANDS	1389-9341	1872-7050		FOREST POLICY ECON	Forest Policy Econ.	MAR	2024	160
J	Isaksson, Z; Gren, S				Isaksson, Zeth; Gren, Simon			Political expectations and electoral responses to wind farm development in Sweden	ENERGY POLICY			English	Article						Wind energy expansion; Energy politics; Environmental politics; Electoral behavior; Swedish politics	ACCEPTANCE; ENERGY; RESISTANCE; OPINIONS; SALIENCE; TURBINES; POLICY; POWER	Wind energy expansion has influenced electoral behavior by decreasing support for incumbents, primarily explained by not-in-my-backyard (NIMBY) arguments. However, how does the establishment of wind farms shape electoral behavior when municipal politicians can veto such establishments? Analyzing Sweden, this study shows that voters respond not only by retrospectively evaluating past constructions…	[Isaksson, Zeth] Stockholm Univ, Dept Sociol, Stockholm, Sweden; [Gren, Simon] Univ Gothenburg, Dept Polit Sci, Gothenburg, Sweden	Stockholm University; University of Gothenburg	Isaksson, Z (corresponding author), Stockholm Univ, Dept Sociol, Stockholm, Sweden.	zeth.isaksson@sociology.su.se; simon.gren@gu.se		Gren, Simon/0000-0001-5792-7796; Isaksson, Zeth/0000-0003-1974-5654					67	2	2	1	5	ELSEVIER SCI LTD	London	125 London Wall, London, ENGLAND	0301-4215	1873-6777		ENERG POLICY	Energy Policy	MAR	2024	186
J	Hung, NP; Huan, MN				Hung, Nguyen Phuc; Huan, Minh Nguyen			Staycation tourism during the COVID-19 pandemic	INTER-ASIA CULTURAL STUDIES			English	Article						Staycation; perception; collaboration; perceived risk; Ho Chi Minh City	EMOTIONAL SOLIDARITY; RESIDENTS ATTITUDES; PLANNED BEHAVIOR; NATIONAL-PARK; TRAVEL RISKS; SUPPORT; MANAGEMENT; IMPACTS; SATISFACTION; PERCEPTIONS	The impact of the COVID-19 pandemic on global tourism meant local communities in tourist destinations had to act to minimise detrimental influences. Researching the perceptions of locals towards tourism operations could provide insights into what communities might do to address the restrictions preventing the coronovirus imposed on international tourism operations. This research in Ho Chi Minh Ci…	[Hung, Nguyen Phuc] Hung Vuong Univ Ho Chi Minh City, Fac Tourism & Hospitality Management, Ho Chi Minh City, Vietnam; [Huan, Minh Nguyen] Ton Duc Thang Univ, Fac Social Sci & Humanities, Ho Chi Minh City, Vietnam	Ton Duc Thang University	Huan, MN (corresponding author), Ton Duc Thang Univ, Fac Social Sci & Humanities, Ho Chi Minh City, Vietnam.	nguyenminhhuan@tdtu.edu.vn	Nguyen, Huan/AAI-3316-2021	Nguyen, Huan/0000-0001-8128-5228					108	0	0	6	11	ROUTLEDGE JOURNALS, TAYLOR & FRANCIS LTD	ABINGDON	2-4 PARK SQUARE, MILTON PARK, ABINGDON OX14 4RN, OXON, ENGLAND	1464-9373	1469-8447		INTER-ASIA CULT STUD	Inter-Asia Cult. Stud.	JAN 2	2024	25	1
J	Ciocirlan, M; Campu, VR; Macinnis-Ng, C; Palik, BJ				Ciocirlan, Mihai; Campu, Vasile Razvan; Macinnis-Ng, Cate; Palik, Brian J.			Characteristics of Forest Windthrow Produced in Eastern Carpathians in February 2020	FORESTS			English	Article						windthrow; wind snap; snow break; storm damage; spruce; Carpathian Mountains; forest ecosystem	STORM DAMAGE; WINTER STORM; NORWAY SPRUCE; DISTURBANCES; VULNERABILITY; ARCHITECTURE; NETHERLANDS; PROBABILITY; STABILITY; EUROPE	Windthrow is a phenomenon that causes major changes to tree stand evolution by blowing down or breaking either isolated trees or entire tree stands, with a strong ecological, social and economic impact. Both scattered and large-scale windthrow occurred in spruce (Picea abies (L.) Karst.) tree stands of Romania. They affected surfaces of various dimensions from harvestable forests. Such a phenomen…	[Ciocirlan, Mihai; Campu, Vasile Razvan] Transilvania Univ Brasov, Fac Silviculture & Forest Engn, Dept Forest Engn Forest Management Planning & Terr, Brasov 500123, Romania; [Ciocirlan, Mihai] Covasna Cty Forest Adm, Sfantu Gheorghe 525100, Romania	Transylvania University of Brasov	Campu, VR (corresponding author), Transilvania Univ Brasov, Fac Silviculture & Forest Engn, Dept Forest Engn Forest Management Planning & Terr, Brasov 500123, Romania.	mihai.ciocirlan@unitbv.ro; vasile.campu@unitbv.ro		Campu, Razvan/0009-0002-1298-3668					65	1	1	3	6	MDPI	BASEL	ST ALBAN-ANLAGE 66, CH-4052 BASEL, SWITZERLAND		1999-4907		FORESTS	Forests	JAN	2024	15	1
J	Milberg, P; Strandhag, J				Milberg, Per; Strandhag, Johanna			How spruce and pine fare in a wooded meadow without management for a century	BALTIC FORESTRY			English	Article						Sweden; Pinus sylvestris; Picea abies; agricultural land; over-growth	INDIVIDUAL TREE MORTALITY; PICEA-ABIES FOREST; SHADE TOLERANCE; VEGETATION CHANGES; NORWAY SPRUCE; SCOTS PINE; GROWTH; SYLVESTRIS; DYNAMICS; STAND	Spruce ( Picea abies) ) and pine ( Pinus sylvestris) ) dominate much of Scandinavia, but it is unclear how these species fare in places not subjected to forestry. Currently, evidence suggests that in the absence of disturbance, spruce will increase while pine will decrease. The term sprucification has been coined to describe the landscape-wise change. We tested this prediction in a 3.4 ha wooded …	[Milberg, Per; Strandhag, Johanna] Linkoping Univ, IFM Biol, Conservat Ecol Grp, SE-58183 Linkoping, Sweden	Linkoping University	Milberg, P (corresponding author), Linkoping Univ, IFM Biol, Conservat Ecol Grp, SE-58183 Linkoping, Sweden.	permi@ifm.liu.se	Milberg, Per/G-6153-2012				Lars Westerberg provided GIS assistance. We thank Professor Lars Kardell for inspiration and access to old field notes.		56	0	0	1	1	INST FORESTRY LRCAF	KAUNAS DISTRICT	LIEPU 1, KAUNAS DISTRICT, LT-53101, LITHUANIA	1392-1355			BALT FOR	Baltic For.		2024	30	1
J	Ross, SRPJ; Friedman, NR; Dudley, KL; Yoshida, T; Yoshimura, M; Economo, EP; Armitage, DW; Donohue, I				Ross, Samuel R. P. -J.; Friedman, Nicholas R.; Dudley, Kenneth L.; Yoshida, Takuma; Yoshimura, Masashi; Economo, Evan P.; Armitage, David W.; Donohue, Ian			Divergent ecological responses to typhoon disturbance revealed via landscape-scale acoustic monitoring	GLOBAL CHANGE BIOLOGY			English	Article						acoustic indices; disturbance ecology; ecological stability; extreme weather event; Okinawa; passive acoustic monitoring; sensor array; soundscape	SOUNDSCAPE ECOLOGY; LAND ABANDONMENT; BIODIVERSITY; FOREST; STABILITY; COMMUNITIES; SELECTION; INDEXES; TIME; RESILIENCE	Climate change is increasing the frequency, intensity, and duration of extreme weather events across the globe. Understanding the capacity for ecological communities to withstand and recover from such events is critical. Typhoons are extreme weather events that are expected to broadly homogenize ecological dynamics through structural damage to vegetation and longer-term effects of salinization. G…	[Ross, Samuel R. P. -J.; Armitage, David W.] Okinawa Inst Sci & Technol Grad Univ, Integrat Community Ecol Unit, Okinawa, Japan; [Ross, Samuel R. P. -J.; Donohue, Ian] Trinity Coll Dublin, Sch Nat Sci, Zool, Dublin, Ireland; [Friedman, Nicholas R.; Dudley, Kenneth L.] Okinawa Inst Sci & Technol Grad Univ, Environm Informat Sect, Okinawa, Japan; [Friedman, Nicholas R.] Leibniz Inst Anal Biodivers …	Okinawa Institute of Science & Technology Graduate University; Trinity College Dublin; Okinawa Institute of Science & Technology Graduate University; Okinawa Institute of Science & Technology Graduate University; Okinawa Institute of Science & Technology Graduate University	Ross, SRPJ (corresponding author), Okinawa Inst Sci & Technol Grad Univ, Integrat Community Ecol Unit, Okinawa, Japan.	s.ross.res@outlook.com	Ross, Samuel/AAC-8978-2019; Donohue, Ian/A-7270-2010; Friedman, Nicholas/P-8033-2019; Yoshimura, Masashi/D-5096-2009	Donohue, Ian/0000-0002-4698-6448; Ross, Samuel/0000-0001-9402-9119; Yoshimura, Masashi/0000-0003-1468-5541; Economo, Evan/0000-0001-7402-0432	Canon Foundation in Europe; Irish Research Council [GOIPG/2018/3023]; Okinawa Institute of Science and Technology Graduate University	Canon Foundation in Europe(Canon Foundation); Irish Research Council(Irish Research Council for Science, Engineering and Technology); Okinawa Institute of Science and Technology Graduate University(Okinawa Institute of Science & Technology Graduate University)	Canon Foundation in Europe; Irish Research Council, Grant/Award Number: GOIPG/2018/3023; Okinawa Institute of Science and Technology Graduate University		120	2	2	13	20	WILEY	HOBOKEN	111 RIVER ST, HOBOKEN 07030-5774, NJ USA	1354-1013	1365-2486		GLOBAL CHANGE BIOL	Glob. Change Biol.	JAN	2024	30	1
J	Schafstall, N; Dobor, L; Baldo, M; Liebhold, AM; Rammer, W; Honkaniemi, J; Hlásny, T				Schafstall, Nick; Dobor, Laura; Baldo, Marco; Liebhold, Andrew M.; Rammer, Werner; Honkaniemi, Juha; Hlasny, Tomas			Assessing the effect of invasive organisms on forests under information uncertainty: The case of pine wood nematode in continental Europe	FOREST ECOSYSTEMS			English	Article						Biological invasions; Process-based modelling; Forest ecosystems; Model parameters	MONOCHAMUS-GALLOPROVINCIALIS COL.; BURSAPHELENCHUS-XYLOPHILUS; WILT DISEASE; CARBON BALANCE; LANDSCAPE; CLIMATE; DISTURBANCES; TRANSMISSION; CERAMBYCIDAE; COLEOPTERA	Forests worldwide are experiencing increasingly intense biotic disturbances; however, assessing impacts of these disturbances is challenging due to the diverse range of organisms involved and the complex interactions among them. This particularly applies to invasive species, which can greatly alter ecological processes in their invaded territories. Here we focus on the pine wood nematode (PWN, Bu…	[Schafstall, Nick; Dobor, Laura; Baldo, Marco; Liebhold, Andrew M.; Hlasny, Tomas] Czech Univ Life Sci, Fac Forestry & Wood Sci, Prague, Czech Republic; [Liebhold, Andrew M.] US Forest Serv Northern Forest Res Stn, Morgantown, WV USA; [Rammer, Werner] Tech Univ Munich, Ecosyst Dynam & Forest Management Grp, Freising Weihenstephan, Germany; [Honkaniemi, Juha] Nat Resources Inst Finland, Helsinki, …	Czech University of Life Sciences Prague; Technical University of Munich; Natural Resources Institute Finland (Luke)	Hlásny, T (corresponding author), Czech Univ Life Sci, Fac Forestry & Wood Sci, Prague, Czech Republic.		Honkaniemi, Juha/J-8386-2014; Schafstall, Nick/AAR-1146-2021; Dobor, Laura/AAV-4626-2020; Baldo, Marco/GSN-0645-2022	Schafstall, Nick/0000-0002-7781-549X	OP RDE of the Czech Republic [CZ.02.1.01/0.0/0.0/16_019/0000803]; H2020 project RESONATE [101000574]	OP RDE of the Czech Republic; H2020 project RESONATE	This work was supported by the project EVA4.0, No. CZ.02.1.01/0.0/0.0/16_019/0000803 financed by OP RDE of the Czech Republic; and the H2020 project RESONATE under grant agreement No. 101000574.		74	0	0	10	10	KEAI PUBLISHING LTD	BEIJING	16 DONGHUANGCHENGGEN NORTH ST, Building 5, Room 411, BEIJING, DONGCHENG DISTRICT 100009, PEOPLES R CHINA	2095-6355	2197-5620		FOR ECOSYST	For. Ecosyst.		2024	11
J	Shi, MJ; Keller, M; Bomfim, B; Li, LC; Koven, C; Kueppers, L; Knox, R; Needham, J; Kao, SC; Thornton, PE; Thornton, MM; Leung, LR				Shi, Mingjie; Keller, Michael; Bomfim, Barbara; Li, Lingcheng; Koven, Charlie; Kueppers, Lara; Knox, Ryan; Needham, Jessica; Kao, Shih-Chieh; Thornton, Peter E.; Thornton, Michele M.; Leung, L. Ruby			Functionally Assembled Terrestrial Ecosystem Simulator (FATES) for Hurricane Disturbance and Recovery	JOURNAL OF ADVANCES IN MODELING EARTH SYSTEMS			English	Article						TROPICAL cyclone disturbance; Puerto Rico; post-hurricane forest recovery; ELM-FATES; random forest feature importance	SUBTROPICAL WET FOREST; DYNAMIC VEGETATION MODEL; TROPICAL RAIN-FOREST; ABOVEGROUND BIOMASS; LEAF NITROGEN; IMPACT; DAMAGE; CLIMATE; CARBON; HUGO	Tropical cyclones are an important cause of forest disturbance, and major storms caused severe structural damage and elevated tree mortality in coastal tropical forests. Model capabilities that can be used to understand post-hurricane forest recovery are still limited. We use a vegetation demography model, the Functionally Assembled Terrestrial Ecosystem Simulator, coupled with the Energy Exascal…	[Shi, Mingjie; Li, Lingcheng; Leung, L. Ruby] Pacific Northwest Natl Lab, Richland, WA 99354 USA; [Keller, Michael] US Forest Serv, USDA, Int Inst Trop Forestry, Pasadena, CA USA; [Keller, Michael] Jet Prop Lab, Pasadena, CA USA; [Bomfim, Barbara; Koven, Charlie; Kueppers, Lara; Knox, Ryan; Needham, Jessica] Lawrence Berkeley Natl Lab, Climate & Ecosyst Sci, Berkeley, CA USA; [Kueppers, Lara] Uni…	United States Department of Energy (DOE); Pacific Northwest National Laboratory; United States Department of Agriculture (USDA); United States Forest Service; National Aeronautics & Space Administration (NASA); NASA Jet Propulsion Laboratory (JPL); United States Department of Energy (DOE); Lawrence Berkeley National Laboratory; University of California System; University of California Berkeley; U…	Shi, MJ (corresponding author), Pacific Northwest Natl Lab, Richland, WA 99354 USA.	mingjie.shi@pnnl.gov	Li, Lingcheng/HTT-4820-2023; Bomfim, Barbara/DTJ-5680-2022; Kao, Shih-Chieh/B-9428-2012; Keller, Michael/A-8976-2012; Koven, Charles/N-8888-2014; Kueppers, Lara/M-8323-2013; Thornton, Peter/B-9145-2012; Knox, Ryan/N-7897-2013	Kao, Shih-Chieh/0000-0002-3207-5328; Keller, Michael/0000-0002-0253-3359; Koven, Charles/0000-0002-3367-0065; Li, Lingcheng/0000-0002-6834-5844; Shi, Mingjie/0000-0002-2469-4831; Kueppers, Lara/0000-0002-8134-3579; Thornton, Peter/0000-0002-4759-5158; Knox, Ryan/0000-0003-1140-3350	U.S. Department of Energy [DE-AC05-76RL01830]; U.S. Department of Energy by Battelle Memorial Institute; Department of Energy's (DOE) Office of Biological and Environmental Research as part of the Terrestrial Ecosystem Science program through the Next-Generation Ecosystem Experiments (NGEE)-Tropics project [71073]; U.S. Department of Energy, Office of Science	U.S. Department of Energy(United States Department of Energy (DOE)); U.S. Department of Energy by Battelle Memorial Institute(United States Department of Energy (DOE)); Department of Energy's (DOE) Office of Biological and Environmental Research as part of the Terrestrial Ecosystem Science program through the Next-Generation Ecosystem Experiments (NGEE)-Tropics project(United States Department of…	We thank Adam J. Purdy for providing the PT-JPL data. We also acknowledge Dr. Xiaojuan Yang and Dr. Xinyuan Wei for providing insights on the ELM-FATES parameterization. This research was conducted at Pacific Northwest National Laboratory, operated for the U.S. Department of Energy by Battelle Memorial Institute under contract DE-AC05-76RL01830. This study was supported by the Department of Energ…		72	0	0	1	5	AMER GEOPHYSICAL UNION	WASHINGTON	2000 FLORIDA AVE NW, WASHINGTON, DC 20009 USA		1942-2466		J ADV MODEL EARTH SY	J. Adv. Model. Earth Syst.	JAN	2024	16	1
J	Srámek, V; Fadrhonsová, V; Hellebrandová, KN; Cienciala, E; Borukva, L				Sramek, Vit; Fadrhonsova, Vera; Hellebrandova, Katerina Neudertova; Cienciala, Emil; Borukva, Lubos			CARBON STORAGE IN FOREST SOILS AND FOREST MANAGEMENT- A REVIEW	REPORTS OF FORESTRY RESEARCH-ZPRAVY LESNICKEHO VYZKUMU			English	Review						organic carbon; forest soils; forest management; climate change; mitigation	SPRUCE PICEA-ABIES; CLIMATE-CHANGE MITIGATION; ORGANIC-CARBON; NITROGEN STORES; L. KARST.; CO2 FLUX; ECOSYSTEM; TEMPERATE; BIOMASS; STOCKS	The article summarizes and discusses studies focused on the carbon stock in forest soils and the way it is affected by forestry operations with a focus on the Central European (Czech) region. In general, the methods enhancing forests' vitality and stability are more important than the procedures aimed at carbon sequestration only, as the major risk for carbon stock in forest soils is represented …	[Sramek, Vit; Fadrhonsova, Vera; Hellebrandova, Katerina Neudertova] Vyzkumny Ustav Lesniho Hospodarstvi Myslivosti, Vvi, Strnady 136, Jiloviste 25202, Czech Republic; [Cienciala, Emil] IFER Ustav Pro Vyzkum Lesnich Ekosyst, Cs Armady 655, Jilove 25401, Czech Republic; [Borukva, Lubos] Ceska Zemedelska Univ Praze, Fak Agrobiol Potravinovych & Prirodnich Zdroju, Kamycka 129, Prague 6, Suchdol, Cze…	Forestry & Game Management Research Institute	Srámek, V (corresponding author), Vyzkumny Ustav Lesniho Hospodarstvi Myslivosti, Vvi, Strnady 136, Jiloviste 25202, Czech Republic.	sramek@vulhm.cz	Sramek, Vit/JBR-8790-2023; Cienciala, Emil/F-1873-2011						144	0	0	10	17	FORESTRY & GAME MANAGEMENT RESEARCH INST	JILOVISTE	STRNADY 136, JILOVISTE, 25202, CZECH REPUBLIC	0322-9688	1805-9872		REP FOR RES	Rep. For. Res.		2024	69	1
J	Bonannella, C; Parente, L; de Bruin, S; Herold, M				Bonannella, Carmelo; Parente, Leandro; de Bruin, Sytze; Herold, Martin			Multi-decadal trend analysis and forest disturbance assessment of European tree species: concerning signs of a subtle shift	FOREST ECOLOGY AND MANAGEMENT			English	Article						Climate change; Europe; Forest disturbances; Range shift; Species distribution model; Tree migration	PINUS-SYLVESTRIS L.; NORWAY SPRUCE; SCOTS PINE; DRIVING FACTORS; CHANGE IMPACTS; RANGE SHIFTS; CLIMATE; REGENERATION; RESPONSES; PLANTS	Climate change poses a significant threat to the distribution and composition of forest tree species worldwide. European forest tree species' range is expected to shift to cope with the increasing frequency and intensity of extreme weather events, pests and diseases caused by climate change. Despite numerous regional studies, a continental scale assessment of current changes in species distributi…	[Bonannella, Carmelo; Parente, Leandro] OpenGeoHub Fdn, Wageningen, Netherlands; [Bonannella, Carmelo; de Bruin, Sytze; Herold, Martin] Wageningen Univ & Res, Lab Geoinformat Sci & Remote Sensing, Wageningen, Netherlands; [Herold, Martin] Helmholtz GFZ German Res Ctr Geosci, Remote Sensing & Geoinformat Sect, Potsdam, Germany	Wageningen University & Research	Bonannella, C (corresponding author), OpenGeoHub Fdn, Wageningen, Netherlands.	carmelo.bonannella@opengeohub.org	de Bruin, Sytze/N-1183-2014; Herold, Martin/F-8553-2012	Herold, Martin/0000-0003-0246-6886	European Union ' s Horizon Europe research and innovation program [101059548]; Horizon Europe - Pillar II [101059548] Funding Source: Horizon Europe - Pillar II	European Union ' s Horizon Europe research and innovation program; Horizon Europe - Pillar II(European Union (EU)Horizon Europe - Pillar II)	This work has been developed for the Open-Earth-Monitor Cyber-infrastructure project. The Open-Earth-Monitor Cyberinfrastructure project has received funding from the European Union ' s Horizon Europe research and innovation program under grant agreement No. 101059548. The funders had no role in study design, data collection and analysis, decision to publish, or preparation of the manuscript.		115	4	4	2	6	ELSEVIER	AMSTERDAM	RADARWEG 29, 1043 NX AMSTERDAM, NETHERLANDS	0378-1127	1872-7042		FOREST ECOL MANAG	For. Ecol. Manage.	FEB 15	2024	554
J	Kolbe, S; Pfenning, M; Schindler, D				Kolbe, Sven; Pfenning, Mattis; Schindler, Dirk			Wind-induced torsional vibration in a ponderosa pine tree	FOREST ECOLOGY AND MANAGEMENT			English	Article						Wind-tree interactions; Torsion; Spiral grain; Natural hazards; TreeMMoSys	SPIRAL GRAIN; BREAKAGE	The overall response of above-ground tree parts to wind loading consists of torsional and bending vibrations. While bending vibrations have been frequently measured in previous studies, measurements of torsional vibrations are scarce. Therefore, three-dimensional tree response measurements were conducted along the stem and on several branches of a ponderosa pine (Pinus ponderosa) tree. The measur…	[Kolbe, Sven; Pfenning, Mattis; Schindler, Dirk] Univ Freiburg, Environm Meteorol, Werthmannstr 10, D-79085 Freiburg, Germany	University of Freiburg	Kolbe, S (corresponding author), Univ Freiburg, Environm Meteorol, Werthmannstr 10, D-79085 Freiburg, Germany.	sven.kolbe@meteo.uni-freiburg.de		Kolbe, Sven/0000-0002-6208-1745; Schindler, Dirk/0000-0002-9473-6240	German Research Foundation [SCHI 868/6-1]	German Research Foundation(German Research Foundation (DFG))	This research was funded by the German Research Foundation, grant SCHI 868/6-1.		37	1	1	5	7	ELSEVIER	AMSTERDAM	RADARWEG 29, 1043 NX AMSTERDAM, NETHERLANDS	0378-1127	1872-7042		FOREST ECOL MANAG	For. Ecol. Manage.	FEB 1	2024	553
J	Weller, N; Jamieson, T				Weller, Nicholas; Jamieson, Thomas			Correcting Myopia: Effect of Information Provision on Support for Preparedness Policy	POLITICAL RESEARCH QUARTERLY			English	Article						disaster preparedness; disaster preparation; COVID-19; public health; voter learning	NATURAL DISASTERS; POLITICS; IMPACT	Some scholars argue that the public is generally myopic in their attitudes about disaster preparedness spending, because they prefer to spend money on disaster response rather than preparedness, despite the greater cost effectiveness of the later. Given voters' general lack of policy information, it is possible that limited support for preparedness comes from lack of information about its efficac…	[Weller, Nicholas] Univ Calif Riverside, Riverside, CA 92521 USA; [Jamieson, Thomas] Victoria Univ Wellington, Wellington, New Zealand; [Weller, Nicholas] Univ Calif Riverside, Dept Polit Sci, 900 Univ Ave, Riverside, CA 92521 USA	University of California System; University of California Riverside; Victoria University Wellington; University of California System; University of California Riverside	Weller, N (corresponding author), Univ Calif Riverside, Dept Polit Sci, 900 Univ Ave, Riverside, CA 92521 USA.	nicholas.weller@ucr.edu	Weller, Nicholas/B-3132-2009; Jamieson, Thomas/R-5157-2019	Jamieson, Thomas/0000-0002-2716-5476; Weller, Nicholas/0000-0002-2198-5625					36	0	0	4	4	SAGE PUBLICATIONS INC	THOUSAND OAKS	2455 TELLER RD, THOUSAND OAKS, CA 91320 USA	1065-9129	1938-274X		POLIT RES QUART	Polit. Res. Q.	JUN	2024	77	2
J	Gardiner, B; Lorenz, R; Hanewinkel, M; Schmitz, B; Bott, F; Szymczak, S; Frick, A; Ulbrich, U				Gardiner, Barry; Lorenz, Rike; Hanewinkel, Marc; Schmitz, Benjamin; Bott, Frederick; Szymczak, Sonja; Frick, Annett; Ulbrich, Uwe			Predicting the risk of tree fall onto railway lines	FOREST ECOLOGY AND MANAGEMENT			English	Article						Tree fall; Railway lines; Storms; Forest risk modelling; ForestGALES	WIND DAMAGE; WINTER STORM; STAND LEVEL; MODEL; FOREST; PARAMETERS; WINDTHROW; TRANSPORT	Tree fall onto railway lines puts passengers at risk and causes large economic losses due to disruption of train services and damage to infrastructure. Railway lines in Germany are vulnerable to tree fall because of the large number of trackside trees that exist in that country with approximately 70% of all railway lines being tree-lined. In this paper we first tested whether a hybrid-mechanistic…	[Gardiner, Barry; Hanewinkel, Marc] Univ Freiburg, Forestry Econ & Forest Management, Tennenbacher Str 4, D-79106 Freiburg, Germany; [Gardiner, Barry] Inst Europeen Foret Cultivee, 69 Route Arcachon, F-33612 Cestas, France; [Lorenz, Rike; Ulbrich, Uwe] Free Univ Berlin, Inst Meteorol, Berlin, Germany; [Schmitz, Benjamin] DB Netz AG, Adam Riese Str 11-13, D-60327 Frankfurt, Germany; [Bott, Frederi…	University of Freiburg; Free University of Berlin	Gardiner, B (corresponding author), Univ Freiburg, Forestry Econ & Forest Management, Tennenbacher Str 4, D-79106 Freiburg, Germany.	barry.gardiner@ife.uni-freiburg.de	hanewinkel, marc/E-5639-2011; Ulbrich, Uwe/A-1070-2014	Ulbrich, Uwe/0000-0001-7558-6622; Frick, Annett/0000-0002-0213-8981; Schmitz, Benjamin/0000-0001-7223-6985; Hanewinkel, Marc/0000-0003-4081-6621	German Bundesministerium flir Bildung und Forschung [Forderkennzeichen: 01LP1903L]	German Bundesministerium flir Bildung und Forschung	Financial support This publication is the outcome of work within Module C (Impacts) of the project ClimXtreme, funded by the German Bundesministerium flir Bildung und Forschung (Forderkennzeichen: 01LP1903L) .		66	1	1	2	9	ELSEVIER	AMSTERDAM	RADARWEG 29, 1043 NX AMSTERDAM, NETHERLANDS	0378-1127	1872-7042		FOREST ECOL MANAG	For. Ecol. Manage.	FEB 1	2024	553
J	Neycken, A; Wohlgemuth, T; Frei, ER; Klesse, S; Baltensweiler, A; Levesque, M				Neycken, Anna; Wohlgemuth, Thomas; Frei, Esther R.; Klesse, Stefan; Baltensweiler, Andri; Levesque, Mathieu			Slower growth prior to the 2018 drought and a high growth sensitivity to previous year summer conditions predisposed European beech to crown dieback	SCIENCE OF THE TOTAL ENVIRONMENT			English	Article						Climate sensitivity; Crown damage; Fagus sylvatica; Forest dieback; Tree rings; Recovery	FAGUS-SYLVATICA L.; NORWAY SPRUCE; RADIAL GROWTH; CLIMATE; MORTALITY; PATTERNS; TREES	The record-breaking drought in 2018 caused premature leaf discoloration and shedding (early browning) in many beech (Fagus sylvatica L.) dominated forests in Central Europe. However, a high degree of variability in drought response among individual beech trees was observed. While some trees were severely impacted by the prolonged water deficits and high temperatures, others remained vital with no…	[Neycken, Anna; Levesque, Mathieu] Swiss Fed Inst Technol, Inst Terr Ecosyst, Silviculture Grp, Univ Str 16, CH-8092 Zurich, Switzerland; [Wohlgemuth, Thomas; Frei, Esther R.; Klesse, Stefan] Swiss Fed Inst Forest, Forest Dynam Snow & Landscape Res WSL, Zurcherstr 111, CH-8903 Birmensdorf, Switzerland; [Frei, Esther R.] WSL Inst Snow & Avalanche Res SLF, Alpine Environm & Nat Hazards, Fluelastr 1…	Swiss Federal Institutes of Technology Domain; ETH Zurich; Swiss Federal Institutes of Technology Domain; Swiss Federal Institute for Forest, Snow & Landscape Research; University of Bern; Swiss Federal Institutes of Technology Domain; Swiss Federal Institute for Forest, Snow & Landscape Research	Neycken, A (corresponding author), Swiss Fed Inst Technol, Inst Terr Ecosyst, Silviculture Grp, Univ Str 16, CH-8092 Zurich, Switzerland.	anna.neycken@usys.ethz.ch	Baltensweiler, Andri/V-2327-2019; Wohlgemuth, Thomas/E-6588-2016; Levesque, Mathieu/JXM-5112-2024; Klesse, Stefan/HKE-1573-2023	Neycken, Anna/0000-0003-0918-2632; Klesse, Stefan/0000-0003-1569-1724; Levesque, Mathieu/0000-0003-0273-510X	ETH Zurich; WHFF-CH fund [2019.15]; SwissForestLab [SFL20 P5]; Federal Office for the Environment FOEN	ETH Zurich(ETH Zurich); WHFF-CH fund; SwissForestLab; Federal Office for the Environment FOEN	We thank Magdalena Notzli, Anne Verstege and Loic Schneider for the technical support in the laboratory. We also thank Eva Samblas Vives, Ide Uitentuis, Maurice Moor and Ulrich Wasem for conducting the fieldwork and helping with the lab work. Additionally, we thank Flavian Stocker for the help with the treering measurements. We thank all forest managers and owners for allowing us to conduct our s…		80	3	3	5	25	ELSEVIER	AMSTERDAM	RADARWEG 29, 1043 NX AMSTERDAM, NETHERLANDS	0048-9697	1879-1026		SCI TOTAL ENVIRON	Sci. Total Environ.	FEB 20	2024	912
J	Hantemirova, EV; Marchuk, EA; Polezhaeva, MA				Hantemirova, E. V.; Marchuk, E. A.; Polezhaeva, M. A.			Biogeographic history of green alder (Alnus alnobetula (Ehrh.) K. Koch s.l.) in Eurasia and North America: evidence from genetic and morphological analyses	CANADIAN JOURNAL OF FOREST RESEARCH			English	Article						Alnus alnobetula; biogeography; nuclear microsatellites; population structure; Far East; Siberia	SUDDEN OAK DEATH; POTENTIAL FIRE BEHAVIOR; PHYTOPHTHORA-RAMORUM; FOREST DISEASE; CLIMATE-CHANGE; CALIFORNIA FOREST; TANOAK; PATHOGEN; IMPACTS; TRANSMISSION	The green alder (Alnus alnobetula s.l.) is a cold-resistant boreal-arctic shrub species with a complex intraspecific taxonomy and a wide distribution range covering northern Eurasia and North America. In this study, we assess the level and distribution of diversity in five subspecies (A. alnobetula subsp. fruticosa, kamtschatica, mandschurica, maximowiczii, and sinuata) throughout 34 populations …	[Hantemirova, E. V.; Polezhaeva, M. A.] Russian Acad Sci, Inst Plant & Anim Ecol, Ural Branch, Lab Plant Mol Ecol, Ekaterinburg 620144, Russia; [Marchuk, E. A.] Russian Acad Sci, Far Eastern Branch, Lab Flora, Bot Garden Inst, Vladivostok 690024, Russia	Russian Academy of Sciences; Institute of Plant & Animal Ecology of the Russian Academy of Sciences; Russian Academy of Sciences; Botanical Garden Institute of the Far Eastern Branch of the Russian Academy of Sciences	Polezhaeva, MA (corresponding author), Russian Acad Sci, Inst Plant & Anim Ecol, Ural Branch, Lab Plant Mol Ecol, Ekaterinburg 620144, Russia.	polezhaevam@mail.ru	Hantemirova, Elena/ABG-3019-2020	Hantemirova, Elena/0000-0002-8300-8125					62	0	0	2	3	CANADIAN SCIENCE PUBLISHING	OTTAWA	123 Slater Street, Suite 610, OTTAWA, ON K1P 5H2, CANADA	0045-5067	1208-6037		CAN J FOREST RES	Can. J. For. Res.	DEC	2023	53	12
J	Orozco, L; Krtschil, A; Wagner, HJ; Bechert, S; Amtsberg, F; Knippers, J; Menges, A				Orozco, Luis; Krtschil, Anna; Wagner, Hans Jakob; Bechert, Simon; Amtsberg, Felix; Knippers, Jan; Menges, Achim			Co-Design Methods for Non-Standard Multi-Storey Timber Buildings	SUSTAINABILITY			English	Article						timber construction; robotic fabrication; integrated design; integrative design; computational design; timber buildings	CROSS-LAMINATED TIMBER; PROJECT DELIVERY; ADAPTIVE REUSE; WOOD; CONSTRUCTION; OPPORTUNITIES; FABRICATION; CARBON	To meet climate change goals and respond to increased global urbanisation, the building industry needs to improve both its building technology and its design methods. Constrained urban environments and building stock extensions are challenges for standard timber construction. Co-design promises to better integrate disciplines and processes, promising smaller feedback loops for design iteration an…	[Orozco, Luis; Wagner, Hans Jakob; Amtsberg, Felix; Menges, Achim] Univ Stuttgart, Inst Computat Design & Construct ICD, D-70174 Stuttgart, Germany; [Orozco, Luis; Krtschil, Anna; Wagner, Hans Jakob; Bechert, Simon; Amtsberg, Felix; Knippers, Jan; Menges, Achim] Univ Stuttgart, Cluster Excellence Integrat Computat Design & Cons, D-70174 Stuttgart, Germany; [Krtschil, Anna; Bechert, Simon; Knipper…	University of Stuttgart; University of Stuttgart; University of Stuttgart	Orozco, L (corresponding author), Univ Stuttgart, Inst Computat Design & Construct ICD, D-70174 Stuttgart, Germany.;Orozco, L (corresponding author), Univ Stuttgart, Cluster Excellence Integrat Computat Design & Cons, D-70174 Stuttgart, Germany.	luis.orozco@icd.uni-stuttgart.de; anna.krtschil@itke.uni-stuttgart.de; hans.jakob.wagner@icd.uni-stuttgart.de; simon.bechert@itke.uni-stuttgart.de; felix.amtsberg@icd.uni-stuttgart.de; jan.knippers@itke.uni-stuttgart.de; achim.menges@icd.uni-stuttgart.de	Orozco, Luis/KHX-3134-2024; Wagner, Hans/AAL-5897-2021; Menges, Achim/KPB-4529-2024	Bechert, Simon/0000-0002-5088-5658; Knippers, Jan/0000-0002-6683-8004; Menges, Achim/0000-0001-9055-4039; Amtsberg, Felix/0000-0002-1105-8297; Wagner, Hans Jakob/0000-0001-8600-8481	Deutsche Forschungsgemeinschaft (DFG, German Research Foundation) [EXC 2120/1-390831618]	Deutsche Forschungsgemeinschaft (DFG, German Research Foundation)(German Research Foundation (DFG))	This research was partially supported by the Deutsche Forschungsgemeinschaft (DFG, German Research Foundation) under Germany's Excellence Strategy-EXC 2120/1-390831618. The project was made possible by Pollmeier Massivholz GmbH & Co.KG, Zublin AG, Muller Blaustein HolzBauWerke GmbH, Henkel AG, HECO-Schrauben GmbH & Co. KG, CARLISLE Construction Materials GmbH, and Bauservice Ralf Vogt GmbH.		117	0	0	7	17	MDPI	BASEL	ST ALBAN-ANLAGE 66, CH-4052 BASEL, SWITZERLAND		2071-1050		SUSTAINABILITY-BASEL	Sustainability	DEC	2023	15	23
J	Sagát, V; Faltan, V; Skvarenina, J				Sagat, Vladimir; Faltan, Vladimir; Skvarenina, Jaroslav			Assessing and forecasting the influence of environmental controls on windstorm disturbances in the Central Low Tatras, through regression models	MORAVIAN GEOGRAPHICAL REPORTS			English	Article						driving factors; forest management; mountain spruce forests; wind disturbance; regression models; Slovakia	WINTER STORM LOTHAR; SPRUCE PICEA-ABIES; NATURAL DISTURBANCES; STAND-LEVEL; FOREST DAMAGE; WINDTHROW; TREE; WIND; VULNERABILITY; PROBABILITY	Nowadays, the large-scale disturbance and subsequent temporary deforestation of mountain forests are widely discussed phenomena. In this study, we built both a logistic regression model (LRM) and a generalised additive model (GAM), in order to understand the drivers of deforestation after the Elisabeth windstorm (2004) in the Central Low Tatras, Slovakia. A set of topographic and biotic character…	[Sagat, Vladimir; Faltan, Vladimir] Comenius Univ, Fac Nat Sci, Dept Phys Geog & Geoinformat, Bratislava, Slovakia; [Skvarenina, Jaroslav] Tech Univ Zvolen, Fac Forestry, Dept Nat Environm, Zvolen, Slovakia	Comenius University Bratislava; Technical University Zvolen	Sagát, V (corresponding author), Comenius Univ, Fac Nat Sci, Dept Phys Geog & Geoinformat, Bratislava, Slovakia.	sagat13@uniba.sk		Skvarenina, Jaroslav/0000-0001-9895-7481	EFRD [ITMS2014+ 313011V465]; Scientific Grant Agency of The Ministry of Education, Science, Research and Sport in Slovakia; Slovak Academy of Sciences [VEGA 1/0217/23]; Slovak Research and Development Agency [APVV-19-0340, APVV-18-0347, APVV-21-0224]	EFRD(European Union (EU)); Scientific Grant Agency of The Ministry of Education, Science, Research and Sport in Slovakia; Slovak Academy of Sciences(Slovak Academy of Sciences); Slovak Research and Development Agency(Slovak Research and Development Agency)	This publication was funded by FOMON project ITMS2014+ 313011V465 from EFRD and by the Scientific Grant Agency of The Ministry of Education, Science, Research and Sport in Slovakia and The Slovak Academy of Sciences by project VEGA 1/0217/23, and the projects of the Slovak Research and Development Agency No. APVV-19-0340; APVV-18-0347 and APVV-21-0224.		64	0	0	2	6	SCIENDO	WARSAW	BOGUMILA ZUGA 32A, WARSAW, MAZOVIA, POLAND	1210-8812	2199-6202		MORAV GEOGR REP	Morav. Geogr. Rep.	DEC 1	2023	31	4
J	Sturbois, A; De Caceres, M; Bifolchi, A; Bioret, F; Boyé, A; Gauthier, O; Grall, J; Grémare, A; Labrune, C; Robert, A; Schaal, G; Desroy, N				Sturbois, Anthony; De Caceres, Miquel; Bifolchi, Aline; Bioret, Frederic; Boye, Aurelien; Gauthier, Olivier; Grall, Jacques; Gremare, Antoine; Labrune, Celine; Robert, Alexandre; Schaal, Gauthier; Desroy, Nicolas			Ecological quality assessment: A framework to report ecosystems quality and their dynamics from reference conditions	ECOSPHERE			English	Article						BACI; ecological dynamic regime; ecological quality status; ecological trajectory analysis; experimental design; impact studies; recovering; restoration; shifting baselines	BETA-DIVERSITY; RESTORATION; BIODIVERSITY; INDICATORS; INDEX; COMMUNITIES; ESTUARINE; HABITATS; IMPACTS; TARGETS	Worldwide, ecosystems are suffering important taxonomic and functional modifications in response to anthropogenic disturbances, operating at multiple spatial and temporal scales. Awareness on biodiversity losses has led to the adoption of conservation policies and the development of programs devoted to the conservation and the restoration of terrestrial, freshwater, and marine ecosystems. The ass…	[Sturbois, Anthony] VivArmor Nat, Ploufragan, France; [Sturbois, Anthony] Reserve Nat Natl Baie St Brieuc, Hillion, France; [Sturbois, Anthony; Gauthier, Olivier; Grall, Jacques; Schaal, Gauthier] IFREMER, Lab Sci Environm Marin LEMAR, CNRS, UMR 6539,UBO,IRD, Plouzane, France; [De Caceres, Miquel] Univ Autonoma Barcelona, Ecol & Forestry Applicat Res Ctr CREAF, Campus Bellaterra, Barcelona, Spain…	Centre National de la Recherche Scientifique (CNRS); Ifremer; Institut de Recherche pour le Developpement (IRD); Universite de Bretagne Occidentale; Institut Universitaire Europeen de la Mer (IUEM); CNRS - Institute of Ecology & Environment (INEE); Centro de Investigacion Ecologica y Aplicaciones Forestales (CREAF-CERCA); Autonomous University of Barcelona; Universite de Bretagne Occidentale; Uni…	Sturbois, A (corresponding author), VivArmor Nat, Ploufragan, France.;Sturbois, A (corresponding author), Reserve Nat Natl Baie St Brieuc, Hillion, France.;Sturbois, A (corresponding author), IFREMER, Lab Sci Environm Marin LEMAR, CNRS, UMR 6539,UBO,IRD, Plouzane, France.	anthony.sturbois@espaces-naturels.fr	Schaal, Gauthier/F-8099-2010; Sturbois, Anthony/JAN-8766-2023; GRALL, Jacques/JXL-5615-2024; Gauthier, Olivier/H-1704-2011; De Caceres, Miquel/I-1279-2016	Grall, Jacques/0000-0002-3107-6740; Desroy, Nicolas/0000-0002-9047-5637; Anthony, Sturbois/0000-0002-9219-4468; De Caceres, Miquel/0000-0001-7132-2080	Agence de l'Eau Bretagne-Loire [200343801]; Agence de l'Eau Bretagne-Loire [200343801]; European Union; LIFE MarHa [CNRS-LIFE16 IPE FR 001 MarHa]; MCIN/AEI [10.13039/501100011033]; Ministere de la Transition ecologique et Solidaire [EJ 2102930123]	Agence de l'Eau Bretagne-Loire; Agence de l'Eau Bretagne-Loire; European Union(European Union (EU)); LIFE MarHa; MCIN/AEI; Ministere de la Transition ecologique et Solidaire	Agence de l'Eau Bretagne-Loire, Grant/Award Number: 200343801; European Union; LIFE MarHa, Grant/Award Number: CNRS-LIFE16 IPE FR 001 MarHa; MCIN/AEI, Grant/Award Number: 10.13039/501100011033; Ministere de la Transition ecologique et Solidaire, Grant/Award Number: EJ 2102930123		75	5	5	13	33	WILEY	HOBOKEN	111 RIVER ST, HOBOKEN 07030-5774, NJ USA	2150-8925			ECOSPHERE	Ecosphere	DEC	2023	14	12
J	Potterf, M; Eyvindson, K; Blattert, C; Triviño, M; Burner, RC; Burgas, D; Mönkkönen, M				Potterf, Maria; Eyvindson, Kyle; Blattert, Clemens; Trivino, Maria; Burner, Ryan C.; Burgas, Daniel; Monkkonen, Mikko			Diversification of forest management can mitigate wind damage risk and maintain biodiversity	EUROPEAN JOURNAL OF FOREST RESEARCH			English	Article; Early Access						Boreal forests; Continuous cover forestry; Climate change; Forest management planning; Forest modeling; Habitat suitability index; Rotation forestry	CLIMATE-CHANGE; BOREAL FORESTS; ROTATION LENGTHS; CO2 ELEVATION; NORWAY SPRUCE; TREE GROWTH; SCOTS PINE; FINLAND; TEMPERATURE; LANDSCAPE	Mitigating future forest risks, safeguarding timber revenues and improving biodiversity are key considerations for current boreal forest management. Alternatives to rotation forestry likely have an important role, but how they will perform under a changing climate remains unclear. We used a boreal forest growth simulator to explore how variations on traditional clear-cutting, in rotation length, …	[Potterf, Maria] Tech Univ Munich, Ecosyst Dynam & Forest Management Grp, Hans Carl Von Carlowitz Pl 2, D-85354 Freising Weihenstephan, Germany; [Potterf, Maria; Blattert, Clemens; Trivino, Maria; Burgas, Daniel; Monkkonen, Mikko] Univ Jyvaskyla, Dept Biol & Environm Sci, POB 35, Jyvaskyla 40014, Finland; [Eyvindson, Kyle] Nat Resource Inst Finland LUKE, Laatokartanonkaari 9, Helsinki 00790, Finl…	Technical University of Munich; University of Jyvaskyla; Natural Resources Institute Finland (Luke); Norwegian University of Life Sciences; University of Jyvaskyla; United States Department of the Interior; United States Geological Survey	Potterf, M (corresponding author), Tech Univ Munich, Ecosyst Dynam & Forest Management Grp, Hans Carl Von Carlowitz Pl 2, D-85354 Freising Weihenstephan, Germany.;Potterf, M (corresponding author), Univ Jyvaskyla, Dept Biol & Environm Sci, POB 35, Jyvaskyla 40014, Finland.	maria.potterf@tum.de; kyle.eyvindson@nmbu.no; clemens.blattert@wsl.ch; maria.m.trivino-delacal@jyu.fi; rburner@usgs.gov; daniel.d.burgas@jyu.fi; mikko.monkkonen@jyu.fi	Eyvindson, Kyle/AET-7358-2022; Mönkkönen, Mikko/A-2821-2011; Potterf, Maria/AAF-7851-2019; Triviño, María/H-7740-2019; Burner, Ryan/AAF-6638-2020	Burner, Ryan/0000-0002-7314-9506; Eyvindson, Kyle/0000-0003-0647-1594; Burgas, Daniel/0000-0003-3512-8365; Monkkonen, Mikko/0000-0001-8897-3314; Blattert, Clemens/0000-0003-0892-8666; Trivino, Maria/0000-0002-2420-3537	Academy of Finland; CSC-IT Center for Science LTD [201710545]; Kone Foundation; ERA-NET Cofund ForestValue under the project MultiForest [aka 326321]; Academy of Finland	Academy of Finland(Research Council of Finland); CSC-IT Center for Science LTD; Kone Foundation; ERA-NET Cofund ForestValue under the project MultiForest; Academy of Finland(Research Council of Finland)	We thank CSC-IT Center for Science LTD (cPouta, https://research.csc.fi) for providing the high performance computational resources to carry out the simulations of this study. M.P was supported by BioESSHealth. M.T. was supported by the Kone Foundation (application 201710545). MM, KE, DB, CB were supported by the ERA-NET Cofund ForestValue under the project MultiForest, and with the funding organ…		101	1	1	2	15	SPRINGER	NEW YORK	ONE NEW YORK PLAZA, SUITE 4600, NEW YORK, NY, UNITED STATES	1612-4669	1612-4677		EUR J FOREST RES	Eur. J. For. Res.	2023 NOV 30	2023
J	Dlouhá, J; Défossez, P; Jiazet, JHDK; Ningre, F; Fournier, M; Constant, T				Dlouha, Jana; Defossez, Pauline; Jiazet, Joel Hans Dongmo Keumo; Ningre, Francois; Fournier, Meriem; Constant, Thiery			Mechanical vulnerability of beech (Fagus sylvatica L.) poles after thinning: Securing stem or roots is risk dependent	FOREST ECOLOGY AND MANAGEMENT			English	Article						Thigmomorphogenesis; Anchorage; Thinning; Guying; Stem and root growth; Beech	NORWAY SPRUCE; WIND DAMAGE; BALSAM FIR; TREE ANCHORAGE; RADIAL GROWTH; SITKA SPRUCE; FOREST TREES; SOIL; STABILITY; PINE	In this study, we analysed how the tree growth in stem and roots reacts to thinning, focusing on the consequences for mechanical stability of the root-soil plate quantified by field mechanical bending tests. In order to disentangle the role of the biomechanical control of growth (thigmomorphogenesis) from other factors, half of the studied trees were guyed to remove mechanical stimulation due to …	[Dlouha, Jana; Jiazet, Joel Hans Dongmo Keumo; Ningre, Francois; Fournier, Meriem; Constant, Thiery] Univ Lorraine, AgroParisTech, INRAE, UMR Silva, F- 54000 Nancy, France; [Defossez, Pauline] INRAE, Bordeaux Sci Agro, ISPA, F-33140 Villenave Dornon, France	INRAE; AgroParisTech; Universite de Lorraine; INRAE	Dlouhá, J (corresponding author), Univ Lorraine, AgroParisTech, INRAE, UMR Silva, F- 54000 Nancy, France.	jana.dlouha@inrae.fr		FOURNIER, Meriem/0000-0002-7239-1499; Ningre, Francois/0000-0002-3855-4354	Region Grand Est; INRAE division ECODIV; French National Research Agency (ANR) [ANR-11-LABX-0002-01]	Region Grand Est(Region Grand-Est); INRAE division ECODIV; French National Research Agency (ANR)(Agence Nationale de la Recherche (ANR)Norwegian Agency for Development Cooperation - NORAD)	Authors sincerely thank all members of SilvaTech plateform and Sylviculture Pole of SILVA laboratory, INRAE Grand-Est for the technical help on the field and during the stem and root samples characterisation. This work was funded as part of a PhD project by supported by Region Grand Est and the INRAE division ECODIV. This work was also supported by a grant overseen by the French National Research…		53	1	1	4	12	ELSEVIER	AMSTERDAM	RADARWEG 29, 1043 NX AMSTERDAM, NETHERLANDS	0378-1127	1872-7042		FOREST ECOL MANAG	For. Ecol. Manage.	JAN 15	2024	552
J	Çinar, T; Özdemir, S; Aydin, A				Cinar, Tunahan; Ozdemir, Serkan; Aydin, Abdurrahim			Identifying Areas Prone to Windthrow Damage and Generating Susceptibility Maps Utilizing a Novel Vegetation Index Extracted from Sentinel-2A Imagery	JOURNAL OF THE INDIAN SOCIETY OF REMOTE SENSING			English	Article						Remote Sensing; Sentinel-2A; Principal component analysis; Random forest; Windthrow	BOREAL FORESTS; SOIL; PRODUCTIVITY; STANDS; TEMPERATE; DYNAMICS; TREES; STORM; PINE	Forests can be significantly affected by windthrow damage, which negatively impacts the process of forest utilization. Therefore, it is important to identify areas with potential windthrow damage and include them in the planning processes. Based on this idea, a windthrow susceptibility map was created using windthrow data obtained from the extraordinary yield reports of Turkiye-Zonguldak Forest R…	[Cinar, Tunahan; Aydin, Abdurrahim] Duzce Univ, Fac Forestry, Dept Forest Engn, Duzce, Turkiye; [Ozdemir, Serkan] Isparta Univ Appl Sci, Fac Forestry, Dept Forest Engn, Isparta, Turkiye	Duzce University; Isparta University of Applied Sciences	Çinar, T (corresponding author), Duzce Univ, Fac Forestry, Dept Forest Engn, Duzce, Turkiye.	tunahancinar@duzce.edu.tr	Özdemir, serkan/AAF-9213-2021; ÇINAR, Tunahan/IZP-6866-2023	AYDIN, Abdurrahim/0000-0002-6572-3395; Ozdemir, Serkan/0000-0002-9425-3724	Duezce University Scientific Research Projects [2022.02.02.1352]	Duezce University Scientific Research Projects	This study has been supported by Duezce University Scientific Research Projects with Project Number 2022.02.02.1352.		59	3	3	5	9	SPRINGER	NEW YORK	ONE NEW YORK PLAZA, SUITE 4600, NEW YORK, NY, UNITED STATES	0255-660X	0974-3006		J INDIAN SOC REMOTE	J. Indian Soc. Remote Sens.	DEC	2023	51	12
J	Sapiega, P; Zalewska, T; Bochenek, B				Sapiega, Patryk; Zalewska, Tamara; Bochenek, Bogdan			The applicability of ALARO and AROME wind-fields in multi-scale waves forecasting in open sea and coastal areas of the southern Baltic Sea	OCEAN ENGINEERING			English	Article						SWAN; ALARO; AROME; Multiscale modelling; Southern Baltic; Polish coast	MODEL; PREDICTION; IMPACT; OCEAN; PARAMETERIZATION; DISSIPATION; SENSITIVITY; CLIMATE; LAGOON; LEVEL	The main objective of the study was to implement the wave model in two independent systems fed respectively by wind fields with a 4 km resolution in the Baltic-wide area and a 2 km resolution in the shallow coastal regions of the southern Baltic for operational work. The study included the selection the best parameterization, which was carried out using measured data and model data from the verif…	[Sapiega, Patryk; Zalewska, Tamara] Natl Res Inst, Inst Meteorol & Water Management, Waszyngtona 42, PL-81342 Gdynia, Poland; [Bochenek, Bogdan] Natl Res Inst, Inst Meteorol & Water Management, P Borowego 14, PL-30215 Krakow, Poland	Institute of Meteorology & Water Management; Institute of Meteorology & Water Management	Sapiega, P (corresponding author), Natl Res Inst, Inst Meteorol & Water Management, Waszyngtona 42, PL-81342 Gdynia, Poland.	patryk.sapiega@imgw.pl	Zalewska, Tamara/HJA-1415-2022; Bochenek, Bogdan/AAF-9707-2019	Zalewska, Tamara/0000-0002-1030-8258; Sapiega, Patryk/0000-0002-2822-3949; Bochenek, Bogdan/0000-0002-7096-7589					70	2	2	0	0	PERGAMON-ELSEVIER SCIENCE LTD	OXFORD	THE BOULEVARD, LANGFORD LANE, KIDLINGTON, OXFORD OX5 1GB, ENGLAND	0029-8018	1873-5258		OCEAN ENG	Ocean Eng.	NOV 1	2023	287		2
J	Mayer, M; Baltensweiler, A; James, J; Rigling, A; Hagedorn, F				Mayer, Mathias; Baltensweiler, Andri; James, Jason; Rigling, Andreas; Hagedorn, Frank			A global synthesis and conceptualization of the magnitude and duration of soil carbon losses in response to forest disturbances	GLOBAL ECOLOGY AND BIOGEOGRAPHY			English	Article							ORGANIC-MATTER; TREE REGENERATION; STOCKS; WINDTHROW; STORAGE; MANAGEMENT; DYNAMICS; NITROGEN; DRIVERS; HARVEST	Aim: Forest disturbances are increasing around the globe due to changes in climate and management, deteriorating forests' carbon sink strength. Estimates of global forest carbon budgets account for losses of plant biomass but often neglect the effects of disturbances on soil organic carbon (SOC). Here, we aimed to quantify and conceptualize SOC losses in response to different disturbance agents o…	[Mayer, Mathias; Hagedorn, Frank] Swiss Fed Inst Forest Snow & Landscape Res WSL, Forest Soils & Biogeochem, Zurcherstr 111, CH-8903 Birmensdorf, Switzerland; [Mayer, Mathias; Rigling, Andreas] Swiss Fed Inst Technol, Inst Terr Ecosyst ITES, Forest Ecol, Zurich, Switzerland; [Mayer, Mathias] Univ Nat Resources & Life Sci BOKU, Inst Forest Ecol, Dept Forest & Soil Sci, Vienna, Austria; [Baltenswei…	Swiss Federal Institutes of Technology Domain; Swiss Federal Institute for Forest, Snow & Landscape Research; Swiss Federal Institutes of Technology Domain; ETH Zurich; BOKU University; Swiss Federal Institutes of Technology Domain; Swiss Federal Institute for Forest, Snow & Landscape Research; Exponent; Swiss Federal Institutes of Technology Domain; Swiss Federal Institute for Forest, Snow & Lan…	Mayer, M (corresponding author), Swiss Fed Inst Forest Snow & Landscape Res WSL, Forest Soils & Biogeochem, Zurcherstr 111, CH-8903 Birmensdorf, Switzerland.	mathias.mayer@boku.ac.at	Rigling, Andreas/B-9665-2013; Baltensweiler, Andri/V-2327-2019	Mayer, Mathias/0000-0003-4366-9188	Austrian Science Fund [J-436]	Austrian Science Fund(Austrian Science Fund (FWF))	Austrian Science Fund, Grant/Award Number: J-436		75	6	6	7	26	WILEY	HOBOKEN	111 RIVER ST, HOBOKEN 07030-5774, NJ USA	1466-822X	1466-8238		GLOBAL ECOL BIOGEOGR	Glob. Ecol. Biogeogr.	JAN	2024	33	1
J	Dollinger, C; Rammer, W; Seidl, R				Dollinger, Christina; Rammer, Werner; Seidl, Rupert			Climate change accelerates ecosystem restoration in the mountain forests of Central Europe	JOURNAL OF APPLIED ECOLOGY			English	Article						active restoration; climate change impacts; disturbance ecology; forest management; passive restoration; protected areas; simulation modelling; tree planting	MANAGEMENT; DISTURBANCES; INCREASE	1. Restoring degraded forest ecosystems is an important element in the ongoing challenge to sustain the integrity and functioning of the biosphere. However, the evaluation of restoration success is hampered by long lead times of management measures in forests. Moreover, forest change is accelerating also in the absence of management because of ongoing climate change. Yet, because a counterfactual…	[Dollinger, Christina; Rammer, Werner; Seidl, Rupert] Tech Univ Munich, Sch Life Sci, Ecosyst Dynam & Forest Management Grp, Freising Weihenstephan, Germany; [Seidl, Rupert] Berchtesgaden Natl Pk, Berchtesgaden, Germany	Technical University of Munich	Dollinger, C (corresponding author), Tech Univ Munich, Sch Life Sci, Ecosyst Dynam & Forest Management Grp, Freising Weihenstephan, Germany.	christina.dollinger@tum.de	Seidl, Rupert/ABE-6078-2020	Seidl, Rupert/0000-0002-3338-3402; Dollinger, Christina/0000-0001-7759-8141	H2020 European Research Council [101001905]	H2020 European Research Council(Horizon 2020European Research Council (ERC))	H2020 European Research Council, Grant/Award Number: 101001905		51	11	11	11	31	WILEY	HOBOKEN	111 RIVER ST, HOBOKEN 07030-5774, NJ USA	0021-8901	1365-2664		J APPL ECOL	J. Appl. Ecol.	DEC	2023	60	12
J	Nobre, R; Boulêtreau, S; Colas, F; Azemar, F; Tudesque, L; Parthuisot, N; Favriou, P; Cucherousset, J				Nobre, Regina; Bouletreau, Stephanie; Colas, Fanny; Azemar, Frederic; Tudesque, Loic; Parthuisot, Nathalie; Favriou, Pierre; Cucherousset, Julien			Potential ecological impacts of floating photovoltaics on lake biodiversity and ecosystem functioning	RENEWABLE & SUSTAINABLE ENERGY REVIEWS			English	Article						Renewable energy; Ecosystem functioning; Primary production; Freshwater biodiversity; Lakes; Sustainable development	DISSOLVED ORGANIC-CARBON; VISUAL PREY DETECTION; CLIMATE-CHANGE; WATER TEMPERATURE; LONG-TERM; EVOLUTIONARY RESPONSES; NUTRIENT EXCRETION; TEMPORAL DYNAMICS; TROPHIC CASCADES; LIGHT-INTENSITY	The need to mitigate the effects of climate change is accelerating the development of novel technologies such as floating photovoltaics (FPV). Despite FPV being identified as an emerging issue of concern for biodiversity conservation, it is fast spreading globally and our understanding of their potential ecological impacts is limited. We present an overview of the current knowledge and provide an…	[Nobre, Regina; Parthuisot, Nathalie; Favriou, Pierre; Cucherousset, Julien] Lab Evolut & Divers Biol, 118 Route Narbonne, F-31062 Toulouse, France; [Bouletreau, Stephanie; Azemar, Frederic] Univ Toulouse, Lab Ecol Fonct & Environm, CNRS, INP Toulouse, Toulouse, France; [Colas, Fanny] Univ Lyon, Univ Claude Bernard Lyon 1, CNRS, ENTPE,UMR 5023,LEHNA, F-69622 Villeurbanne, France	Universite de Toulouse; Universite Toulouse III - Paul Sabatier; Universite de Toulouse; Universite Federale Toulouse Midi-Pyrenees (ComUE); Universite Toulouse III - Paul Sabatier; Institut National Polytechnique de Toulouse; Centre National de la Recherche Scientifique (CNRS); Centre National de la Recherche Scientifique (CNRS); CNRS - Institute of Ecology & Environment (INEE); Universite Claud…	Nobre, R (corresponding author), Lab Evolut & Divers Biol, 118 Route Narbonne, F-31062 Toulouse, France.	regina-lucia.guimaraes-nobre@univ-tlse3.fr	Nobre, Regina/P-6637-2016; Cucherousset, Julien/B-5709-2011; Azemar, Frederic/A-9041-2010	Azemar, Frederic/0000-0002-3098-8676; NOBRE, REGINA/0000-0001-9866-3467; COLAS, FANNY/0000-0002-5485-6715	Office Francais de la Biodiversite (OFB); French Agency for Ecological Transition (ADEME) as part of the SOLAKE projects; European Union [101065785]; Marie Curie Actions (MSCA) [101065785] Funding Source: Marie Curie Actions (MSCA)	Office Francais de la Biodiversite (OFB); French Agency for Ecological Transition (ADEME) as part of the SOLAKE projects; European Union(European Union (EU)); Marie Curie Actions (MSCA)(Marie Curie Actions)	This work was supported by the Office Francais de la Biodiversite (OFB) and the French Agency for Ecological Transition (ADEME) as part of the SOLAKE projects and by the European Union's Horizon 2020 research and innovation programme under the Marie Sklodowska-Curie grant agreement no 101065785. The authors are grateful to 4 reviewers for the comments that have greatly improved our study. The aut…		191	9	9	9	29	PERGAMON-ELSEVIER SCIENCE LTD	OXFORD	THE BOULEVARD, LANGFORD LANE, KIDLINGTON, OXFORD OX5 1GB, ENGLAND	1364-0321	1879-0690		RENEW SUST ENERG REV	Renew. Sust. Energ. Rev.	DEC	2023	188
J	Monterroso, H; Widdowson, MA; Lotts, WS; Strom, KB; Hester, ET				Monterroso, Hector; Widdowson, Mark A.; Lotts, W. Seth; Strom, Kyle B.; Hester, Erich T.			Effects of boundary hydraulics, dissolved oxygen, and dissolved organic carbon on growth and death dynamics of aerobic microbes in riverbed dune-induced hyporheic zones	SCIENCE OF THE TOTAL ENVIRONMENT			English	Article						Hyporheic exchange; Streambed; Rivers; Biogeochemistry; Aerobic respiration	EXCHANGE; WATER; DENITRIFICATION; TRANSPORT; NUTRIENT; FLOW; MODEL; SIMULATION; NITROGEN; NITRATE	Surface and groundwater interact in the hyporheic zone beneath and adjacent to rivers in the presence of a diverse microbial community. Heterotrophic bacteria mediate a range of environmentally important reactions, yet few studies have quantified bacterial growth and death dynamics in the hyporheic zone, and none have systematically analyzed their response to variations in hydraulic or chemical c…	[Monterroso, Hector; Widdowson, Mark A.; Lotts, W. Seth; Strom, Kyle B.; Hester, Erich T.] Virginia Tech, Dept Civil & Environm Engn, 200 Patton Hall,750 Drillfield Dr, Blacksburg, VA 24061 USA	Virginia Polytechnic Institute & State University	Hester, ET (corresponding author), Virginia Tech, Dept Civil & Environm Engn, 200 Patton Hall,750 Drillfield Dr, Blacksburg, VA 24061 USA.	ehester@vt.edu	Strom, Kyle/E-8409-2012; Monterroso, Hector/JXX-5383-2024		U.S. Department of Energy [DE-SC0021402]; U.S. Department of Energy (DOE) [DE-SC0021402] Funding Source: U.S. Department of Energy (DOE)	U.S. Department of Energy(United States Department of Energy (DOE)); U.S. Department of Energy (DOE)(United States Department of Energy (DOE))	Acknowledgements This work was supported by the U.S. Department of Energy [grant number DE-SC0021402] .		74	3	3	9	23	ELSEVIER	AMSTERDAM	RADARWEG 29, 1043 NX AMSTERDAM, NETHERLANDS	0048-9697	1879-1026		SCI TOTAL ENVIRON	Sci. Total Environ.	JAN 1	2024	906
J	Yin, MY; Wang, CS; Wang, H; Han, Q; Zhao, ZG; Tang, C; Guo, JJ; Zeng, J				Yin, Mingyu; Wang, Chunsheng; Wang, Huan; Han, Qiang; Zhao, Zhigang; Tang, Cheng; Guo, Junjie; Zeng, Jie			Modeling and evaluating site and provenance variation in height-diameter relationships for Betula alnoides Buch.-Ham. ex D. Don in southern China	FRONTIERS IN PLANT SCIENCE			English	Article						Betula alnoides; dummy variable model; genetic improvement; height-diameter relationship; stem form	TREE HEIGHT; NORWAY SPRUCE; FOREST STRUCTURE; MIXED-MODEL; SCOTS PINE; GROWTH; IMPROVEMENT; ALLOMETRY; EQUATIONS; DENSITY	Tree height (H) and stem diameter at breast height (DBH) (H-D) relationship is correlated with timber yield and quality as well as stability of forest and is crucial in forest management and genetic breeding. It is influenced by not only environmental factors such as site quality and climate factors but also genetic control that is mostly neglected. A dataset of H and DBH of 25 provenances of Bet…	[Yin, Mingyu; Wang, Chunsheng; Wang, Huan; Han, Qiang; Zhao, Zhigang; Guo, Junjie; Zeng, Jie] Chinese Acad Forestry, Res Inst Trop Forestry, Guangzhou, Peoples R China; [Tang, Cheng] Shihezi Univ, Agr Coll, Shihezi, Peoples R China	Chinese Academy of Forestry; Research Institute of Tropical Forestry, CAF; Shihezi University	Guo, JJ (corresponding author), Chinese Acad Forestry, Res Inst Trop Forestry, Guangzhou, Peoples R China.	guojunjie@caf.ac.cn	Wang, Chunsheng/GLR-4364-2022		This work was supported by the National Nonprofit Institute Research Grant of Chinese Academy of Forestry, China (CAFYBB2017SY019); Forestry Science and Technology Innovation Project of Guangdong, China (2017KJCX032); and the National Key Research and Deve [CAFYBB2017SY019]; National Nonprofit Institute Research Grant of Chinese Academy of Forestry, China [2017KJCX032]; Forestry Science and Techn…	This work was supported by the National Nonprofit Institute Research Grant of Chinese Academy of Forestry, China (CAFYBB2017SY019); Forestry Science and Technology Innovation Project of Guangdong, China (2017KJCX032); and the National Key Research and Deve; National Nonprofit Institute Research Grant of Chinese Academy of Forestry, China; Forestry Science and Technology Innovation Project of Guan…	We would like to thank the Experimental Center of Tropical Forestry, Chinese Academy of Forestry (ECTF), Baoshan Forest Extension Station (BFES), Mengla County Forestry and Grassland Bureau (MCFGB), and Jinshan State-owned Forest Farm of Hua'an for their permission to establish trial plantations. We would also like to thank Mr. Wenfu Guo in ECTF, Mr. Yanping Yang and Mr. Jiacong Huang in BFES, Mr…		65	0	0	1	11	FRONTIERS MEDIA SA	LAUSANNE	AVENUE DU TRIBUNAL FEDERAL 34, LAUSANNE, CH-1015, SWITZERLAND	1664-462X			FRONT PLANT SCI	Front. Plant Sci.	OCT 2	2023	14
J	Chen, D; Sun, QZ				Chen, Di; Sun, Qizhen			Characteristics of extratropical cyclone variability in the Northern Hemisphere and their response to rapid changes in Arctic sea ice	ACTA OCEANOLOGICA SINICA			English	Article						extratropical cyclones; mean sea level pressure; North Atlantic Oscillation (NAO); North Pacific Index (NPI); Arctic sea ice	STORM-TRACK; FORECAST SKILL; FUTURE CHANGES; PART I; WINTER; ATLANTIC; PACIFIC; PRECIPITATION; TEMPERATURE; CLIMATOLOGY	Extratropical cyclones are critical weather systems that affect large-scale weather and climate changes at mid-high latitudes. However, prior research shows that there are still great difficulties in predicting extratropical cyclones for occurrence, frequency, and position. In this study, mean sea level pressure (MSLP) data from the European Centre for Medium-Range Weather Forecasts (ECMWF) reana…	[Chen, Di] Ocean Univ China, Qingdao 266100, Peoples R China; [Sun, Qizhen] Natl Marine Environm Forecasting Ctr, Beijing 100081, Peoples R China	Ocean University of China; National Marine Environmental Forecasting Center	Sun, QZ (corresponding author), Natl Marine Environm Forecasting Ctr, Beijing 100081, Peoples R China.	qzsun.tj@foxmail.com			National Key Research and Development Program of China [2022YFF0802002]	National Key Research and Development Program of China(National Key Research & Development Program of China)	The National Key Research and Development Program of China under contract No. 2022YFF0802002.		72	1	1	2	7	SPRINGER	NEW YORK	ONE NEW YORK PLAZA, SUITE 4600, NEW YORK, NY, UNITED STATES	0253-505X	1869-1099		ACTA OCEANOL SIN	Acta Oceanol. Sin.	OCT	2023	42	10
J	Korecky, J; Cepl, J; Korolyova, N; Stejskal, J; Turcáni, M; Jakus, R				Korecky, Jiri; Cepl, Jaroslav; Korolyova, Nataliya; Stejskal, Jan; Turcani, Marek; Jakus, Rastislav			Resistance to Bark Beetle Outbreak in Norway Spruce: Population Structure Analysis and Comparative Genomic Assessment of Surviving (LTS) and Randomly Selected Reference Trees	FORESTS			English	Article						Picea abies; 50K SNPs genotyping array; Ips typographus; population-genetic structure; GWAS	RNA-POLYMERASE III; IPS-TYPOGRAPHUS L.; ARABIDOPSIS-THALIANA; GENETIC-VARIATION; LODGEPOLE PINE; PICEA-ABIES; NATURAL DISTURBANCES; CHEMICAL DEFENSES; FOREST; ATTACK	Norway Spruce (Picea abies (L.) H. Karst.), a timber species of significant economic and ecological importance in the Northern Hemisphere, faces increasing threats imposed by drought and bark beetle infestation intensified by ongoing climate change. Despite the extensive mortality within stands, a small proportion of mature trees remarkably survive during severe bark beetle outbreaks. Hypothesizi…	[Korecky, Jiri; Cepl, Jaroslav; Stejskal, Jan] Czech Univ Life Sci Prague, Fac Forestry & Wood Sci, Dept Genet & Physiol Forest Trees, Kamycka 129, Prague 16521, Czech Republic; [Korolyova, Nataliya; Turcani, Marek; Jakus, Rastislav] Czech Univ Life Sci Prague, Fac Forestry & Wood Sci, Excellent Team Mitigat, Kamycka 129, Prague 16500, Czech Republic; [Korolyova, Nataliya; Jakus, Rastislav] Slova…	Czech University of Life Sciences Prague; Czech University of Life Sciences Prague; Slovak Academy of Sciences	Korecky, J (corresponding author), Czech Univ Life Sci Prague, Fac Forestry & Wood Sci, Dept Genet & Physiol Forest Trees, Kamycka 129, Prague 16521, Czech Republic.	korecky@fld.czu.cz; cepl@fld.czu.cz; korolyova@fld.czu.cz; stejskalj@fld.czu.cz; turcani@fld.czu.cz; jakus@fld.czu.cz	Jakus, Rastislav/AAD-9324-2019; Korolyova, Nataliya/AEA-8809-2022; Stejskal, Jan/AFK-9036-2022; Čepl, Jaroslav/JVN-4885-2024	Korolyova, Nataliya/0000-0003-2228-5855; Korecky, Jiri/0000-0001-7859-1750	National Agency of Agriculture Research, Czech Republic(NAZV) [QK1910480]; EXTEMIT-K project; OP RDE [A_19_06 and A_21_09]	National Agency of Agriculture Research, Czech Republic(NAZV); EXTEMIT-K project; OP RDE	This research was funded by the National Agency of Agriculture Research, Czech Republic(NAZV), grant No. QK1910480; grant No. CZ.02.1.01/0.0/0.0/15_003/0000433, EXTEMIT-K project, financed by OP RDE; grants No. A_19_06 and A_21_09 funded by the Internal Grant AgencyFFWS CULS in Prague.		94	3	3	1	7	MDPI	BASEL	ST ALBAN-ANLAGE 66, CH-4052 BASEL, SWITZERLAND		1999-4907		FORESTS	Forests	OCT	2023	14	10
J	Lotteri, A; Speake, J; Kennedy, V; Chester, D				Lotteri, Alessandra; Speake, Janet; Kennedy, Victoria; Chester, David			The holistic bricolage research approach and disaster-risk reduction	INTERNATIONAL JOURNAL OF DISASTER RISK REDUCTION			English	Article						Bricolage; Bricoleur; Holistic bricolage; Methodological bricolage; Disaster-risk reduction (DRR); Critical approach; Sao Miguel; Azores	INSTITUTIONAL BRICOLAGE; SOCIAL BRICOLAGE; VULNERABILITY; HAZARD	This paper calls for scholars to consider and reflect on the potential advantages of the application of a holistic bricolage approach within a wider range of research contexts including disaster-risk reduction (DRR). We introduce holistic bricolage as a sixth dimension of bricolage and bricoleur expertise in addition to the other already established five dimensions. We propose holistic bricolage …	[Lotteri, Alessandra; Speake, Janet; Kennedy, Victoria] Liverpool Hope Univ, Dept Geog & Environm Sci, Hope Pk, Liverpool L16 9JD, England; [Chester, David] Univ Liverpool, Dept Geog & Planning, Roxby Bldg, Liverpool L69 3BX, England	Liverpool Hope University; University of Liverpool	Lotteri, A (corresponding author), Liverpool Hope Univ, Dept Geog & Environm Sci, Hope Pk, Liverpool L16 9JD, England.	lottera@hope.ac.uk; speakej@hope.ac.uk; kennedv@hope.ac.uk; jg54@liverpool.ac.uk	Kennedy, Victoria/K-7270-2017		Liverpool Hope University through the Vice Chancellor's PhD Scholarships	Liverpool Hope University through the Vice Chancellor's PhD Scholarships	This work was supported by Liverpool Hope University through the Vice Chancellor's PhD Scholarships 2015.		95	1	2	5	7	ELSEVIER	AMSTERDAM	RADARWEG 29, 1043 NX AMSTERDAM, NETHERLANDS	2212-4209			INT J DISAST RISK RE	Int. J. Disaster Risk Reduct.	OCT 15	2023	97
J	Kiesel, J; Lorenz, M; Koenig, M; Graewe, U; Vafeidis, AT				Kiesel, Joshua; Lorenz, Marvin; Koenig, Marcel; Graewe, Ulf; Vafeidis, Athanasios T.			Regional assessment of extreme sea levels and associated coastal flooding along the German Baltic Sea coast	NATURAL HAZARDS AND EARTH SYSTEM SCIENCES			English	Article							STORM-SURGE; RISE; CALIBRATION; ADAPTATION; EROSION; EVENTS; MODEL	Among the Baltic Sea littoral states, Germany is anticipated to endure considerable damage as a result of increased coastal flooding due to sea-level rise (SLR). Consequently, there is a growing demand for flood risk assessments, particularly at regional scales, which will improve the understanding of the impacts of SLR and assist adaptation planning.Existing studies on coastal flooding along the…	[Kiesel, Joshua; Vafeidis, Athanasios T.] Christian Albrechts Univ Kiel, Dept Geog, D-24118 Kiel, Germany; [Lorenz, Marvin] Leibniz Inst Balt Sea Res Warnemunde, D-18119 Rostock, Germany; [Koenig, Marcel] Arizona State Univ, Ctr Global Discovery & Conservat Sci, Tempe, AZ 85281 USA	University of Kiel; Leibniz Institut fur Ostseeforschung Warnemunde; Arizona State University; Arizona State University-Tempe	Kiesel, J (corresponding author), Christian Albrechts Univ Kiel, Dept Geog, D-24118 Kiel, Germany.	j.kiesel@vu.nl	Vafeidis, Athanasios/Z-6053-2019; Lorenz, Marvin/AAV-1313-2021; Grawe, Ulf/D-4493-2016	Konig, Marcel/0000-0002-7617-888X; Vafeidis, Athanasios/0000-0002-3906-5544; Grawe, Ulf/0000-0003-4007-9764; Lorenz, Marvin/0000-0002-9853-7775; Kiesel, Joshua/0009-0005-6832-5738	Federal Ministry of Education and Research (BMBF) [03F0860H]	Federal Ministry of Education and Research (BMBF)(Federal Ministry of Education & Research (BMBF))	This research is part of the ECAS-BALTIC project: Strategies of ecosystem-friendly coastal protection andecosystem-supporting coastal adaptation for the German Baltic Seacoast. The project is funded by the Federal Ministry of Education and Research (BMBF, funding code 03F0860H)		78	10	10	3	7	COPERNICUS GESELLSCHAFT MBH	GOTTINGEN	BAHNHOFSALLEE 1E, GOTTINGEN, 37081, GERMANY	1561-8633	1684-9981		NAT HAZARD EARTH SYS	Nat. Hazards Earth Syst. Sci.	SEP 6	2023	23	9
J	Quiroga, GB; Simler-Williamson, AB; Frangioso, KM; Frankel, SJ; Rizzo, DM; Cobb, RC				Quiroga, Gissella B.; Simler-Williamson, Allison B.; Frangioso, Kerri M.; Frankel, Susan J.; Rizzo, David M.; Cobb, Richard C.			An experimental comparison of stand management approaches to sudden oak death: prevention vs. restoration	CANADIAN JOURNAL OF FOREST RESEARCH			English	Article; Early Access						treatments; management; sudden oak death; Phytophthora	POTENTIAL FIRE BEHAVIOR; PHYTOPHTHORA-RAMORUM; FOREST DISEASE; CALIFORNIA FOREST; CLIMATE-CHANGE; TANOAK; PATHOGEN; IMPACTS; TRANSMISSION; DROUGHT	Many coastal forests stretching from central California to southwest Oregon are threatened or have been impacted by the in-vasive forest pathogen Phytophthora ramorum, the cause of sudden oak death. We analyzed a set of stand-level forest treatments aimed at preventing or mitigating disease impacts on stand composition, biomass, and fuels using a before-after-control-intervention experiment with …	[Quiroga, Gissella B.; Cobb, Richard C.] Calif Polytech State Univ San Luis Obispo, Dept Nat Resources & Environm Sci, San Luis Obispo, CA 93407 USA; [Simler-Williamson, Allison B.] Boise State Univ, Dept Biol Sci, Boise, ID USA; [Frangioso, Kerri M.; Rizzo, David M.] Univ Calif Davis, Dept Plant Pathol, Davis, CA 95616 USA; [Frankel, Susan J.] USDA Forest Serv Pacific Southwest Res Stn, 800 Buch…	California State University System; California Polytechnic State University San Luis Obispo; Boise State University; University of California System; University of California Davis	Quiroga, GB (corresponding author), Calif Polytech State Univ San Luis Obispo, Dept Nat Resources & Environm Sci, San Luis Obispo, CA 93407 USA.	gissellaquiroga@gmail.com	Frankel, Susan/AAQ-7781-2021	Frankel, Susan/0000-0002-7352-0619; Simler-Williamson, Allison/0000-0003-1358-1919; Quiroga, Gissella/0000-0001-5805-8238	Education and Grants Program undergraduate fellowship; Forest Health Research Grants Program of the Cal-ifornia Department of Forestry and Fire Protection; USDA-NIFA McIntire-Stennis program; USDA U.S. Forest Service, Pacific Southwest Research Station; California State University Agricultural Research Institute competitive grants program	Education and Grants Program undergraduate fellowship; Forest Health Research Grants Program of the Cal-ifornia Department of Forestry and Fire Protection; USDA-NIFA McIntire-Stennis program; USDA U.S. Forest Service, Pacific Southwest Research Station; California State University Agricultural Research Institute competitive grants program	We would like to thank Maia Beh, UC Davis, Plant Pathology, and Janet Klein, MMWD, for their leadership and vision during the establishment of the field studies, along with Carl Sanders, MMWD, and Daniel Wooden, USDI BLM,for the management, oversight, and execution of the treatments. This manuscript benefited from valuable feedback from two anonymous peer reviewers. We also thank Elliot Gunnison …		62	1	1	1	8	CANADIAN SCIENCE PUBLISHING	OTTAWA	65 AURIGA DR, SUITE 203, OTTAWA, ON K2E 7W6, CANADA	0045-5067	1208-6037		CAN J FOREST RES	Can. J. For. Res.	2023 SEP 4	2023
J	El Hage, J; Shahrour, I; Chehade, FH; Farraj, FA				El Hage, Josiana; Shahrour, Isam; Chehade, Fadi Hage; Abi Farraj, Faten			A Comprehensive Assessment of Buildings for Post-Disaster Sustainable Reconstruction: A Case Study of Beirut Port	SUSTAINABILITY			English	Article						priority index; buildings assessment; post-disaster reconstruction; Beirut Port Explosion; decision-making; sustainability	DAMAGE ASSESSMENT; INDICATORS	Natural and man-made disasters constitute a considerable threat to humans, especially when intertwined with complex geopolitical situations. Effective decision-making and management during post-disaster reconstruction projects should be based on an effective assessment of damages caused by disasters by considering social, economic, and environmental factors. An analysis of prior research on post-…	[El Hage, Josiana; Shahrour, Isam] Univ Lille, Lab Genie Civil & Geoenvironm, LGCgE, F-59000 Lille, France; [El Hage, Josiana; Chehade, Fadi Hage] Lebanese Univ, Doctoral Sch Sci & Technol, Modeling Ctr, Hadath 146513, Lebanon; [Abi Farraj, Faten] Adv Construct Technol Serv ACTS, Beirut 145918, Lebanon	Universite de Lille	El Hage, J (corresponding author), Univ Lille, Lab Genie Civil & Geoenvironm, LGCgE, F-59000 Lille, France.;El Hage, J (corresponding author), Lebanese Univ, Doctoral Sch Sci & Technol, Modeling Ctr, Hadath 146513, Lebanon.	josiana.elhage@univ-lille.fr; isam.shahrour@univ-lille.fr; fchehade@ul.edu.lb; fabifarraj@acts-int.com	Shahrour, Isam/I-7151-2019	El Hage, Josiana/0009-0003-9546-6531; Shahrour, Isam/0000-0001-7279-8005	This research is supported by the company ACTS-Beyrouth; the authors thank all of its staff for their technical and financial support. The authors also thank the Offre Joie (NGO) for their help with the data collection in Beirut.	This research is supported by the company ACTS-Beyrouth; the authors thank all of its staff for their technical and financial support. The authors also thank the Offre Joie (NGO) for their help with the data collection in Beirut.	This research is supported by the company ACTS-Beyrouth; the authors thank all of its staff for their technical and financial support. The authors also thank the Offre Joie (NGO) for their help with the data collection in Beirut.		33	1	1	3	13	MDPI	BASEL	ST ALBAN-ANLAGE 66, CH-4052 BASEL, SWITZERLAND		2071-1050		SUSTAINABILITY-BASEL	Sustainability	SEP	2023	15	18
J	Karamzadeh, S; Nikooy, M; Abkenari, KT; Tavankar, F; Lo Monaco, A; Picchio, R				Karamzadeh, Sarkhosh; Nikooy, Mehrdad; Abkenari, Kambiz Taheri; Tavankar, Farzam; Lo Monaco, Angela; Picchio, Rodolfo			The Relationship between Stand Structure and Tree Growth Form-Investigating the Effects of Selection Cuttings in Mountainous Mixed Beech Forests	FORESTS			English	Article						selection cutting; structural complexity index; height-to-diameter ratio; live crown ratio; mixed beech stands	LARIX-KAEMPFERI PLANTATIONS; LOWLAND DIPTEROCARP FOREST; PLANT-SPECIES DIVERSITY; FAGUS-SYLVATICA FOREST; COARSE WOODY DEBRIS; NORWAY SPRUCE; DEAD WOOD; SILVICULTURAL ALTERNATIVES; LODGEPOLE PINE; DOUGLAS-FIR	Among forest management methods, selection cutting puts into practice applications that follow the processes that naturally occur in the ecosystem. The purpose of this research was to investigate the effects of selection cutting on the stand structural characteristics and growth form of trees. The effect of selection cutting was evaluated in terms of the frequency and standing volume of trees and…	[Karamzadeh, Sarkhosh; Nikooy, Mehrdad; Abkenari, Kambiz Taheri] Univ Guilan, Fac Nat Resources, Dept Forestry, Somehsara 9619643619, Iran; [Tavankar, Farzam] Islamic Azad Univ, Dept Forestry, Khalkhal Branch, Khalkhal 5681731367, Iran; [Lo Monaco, Angela; Picchio, Rodolfo] Tuscia Univ, Dept Agr & Forest Sci, I-01100 Viterbo, Italy	University of Guilan; Islamic Azad University; Tuscia University	Picchio, R (corresponding author), Tuscia Univ, Dept Agr & Forest Sci, I-01100 Viterbo, Italy.	sarkhoshkaramzadeh@yahoo.com; mehrdad.nikooy@gmail.com; taherikambiz@guilan.ac.ir; fa.tavankar@iau.ac.ir; lomonaco@unitus.it; r.picchio@unitus.it	Tavankar, Farzam/L-7529-2018; Picchio, Rodolfo/G-9421-2011; Lo Monaco, Angela/F-2914-2012	Picchio, Rodolfo/0000-0002-9375-7795; Lo Monaco, Angela/0000-0001-6816-2899; Nikooy, Mehrdad/0000-0002-4985-2648	The research was carried out within the framework of the Ministry for Education, University, and Research (MIUR) initiative Department of Excellence (Law 232/2016) DAFNE Project 2023-27 Digital, Intelligent, Green and Sustainable (acronym: D.I.Ver.So)) [2023-27]; Ministry for Education, University, and Research (MIUR) initiative Department of Excellence	The research was carried out within the framework of the Ministry for Education, University, and Research (MIUR) initiative Department of Excellence (Law 232/2016) DAFNE Project 2023-27 Digital, Intelligent, Green and Sustainable (acronym: D.I.Ver.So)); Ministry for Education, University, and Research (MIUR) initiative Department of Excellence	The research was carried out within the framework of the Ministry for Education, University, and Research (MIUR) initiative Department of Excellence (Law 232/2016) DAFNE Project 2023-27 Digital, Intelligent, Green and Sustainable (acronym: D.I.Ver.So))-UNITUS-DAFNE WP3.		103	0	0	1	6	MDPI	BASEL	ST ALBAN-ANLAGE 66, CH-4052 BASEL, SWITZERLAND		1999-4907		FORESTS	Forests	SEP	2023	14	9
J	Mehdizadeh, R; Deck, O; Pottier, N; Péné-Annette, A				Mehdizadeh, Rasool; Deck, Olivier; Pottier, Nathalie; Pene-Annette, Anne			Post-Disaster Reconstruction of Residential Buildings: Evolution of Structural Vulnerability on Caribbean Island of Saint Martin after Hurricane Irma	SUSTAINABILITY			English	Article						reconstruction; tropical cyclone; residential buildings; vulnerability evolution; Saint Martin	DISASTER RECOVERY; HOUSING RECONSTRUCTION; BACK; RESILIENCE; CYCLONE; LESSONS; MATTER	This article presents a summary of the results obtained as part of the ANR (French National Research Agency)-RELEV project, which focuses on the long-term recovery and reconstruction of the island of Saint Martin following the passage of Hurricane Irma in 2017. This hurricane was classified as category five on the Saffir-Simpson scale, with an average wind speed of 287 km/h. It caused catastrophi…	[Mehdizadeh, Rasool; Deck, Olivier] Univ Lorraine, GeoRessources UMR 7359, Mines Nancy, Campus ARTEM,BP14234, F-54042 Nancy, France; [Pottier, Nathalie] UVSQ Univ Paris Saclay, Unite Mixte Int SOURCE SOUtenabil & ResilenCE, UMI 272, UVSQ IRD, 47 Bd Vauban, F-78280 Guyancourt, France; [Pene-Annette, Anne] Univ Antilles, Unite Mixte Int SOURCE SOUtenabil & ResilenCE, UMI 272, UVSQ IRD,pole Martiniq…	Centre National de la Recherche Scientifique (CNRS); CNRS - National Institute for Earth Sciences & Astronomy (INSU); Universite de Lorraine; Universite Paris Saclay	Mehdizadeh, R (corresponding author), Univ Lorraine, GeoRessources UMR 7359, Mines Nancy, Campus ARTEM,BP14234, F-54042 Nancy, France.	rasool.mehdizadeh@univ-lorraine.fr		POTTIER, Nathalie/0000-0002-9641-3568; Mehdizadeh, Rasool/0000-0002-2143-0160	French National Agency for Research [ANR RELEV-ANR-18-OURA-0004]	French National Agency for Research(Agence Nationale de la Recherche (ANR))	This research was funded by the French National Agency for Research [ANR RELEV-ANR-18-OURA-0004]. We express our gratitude to the ANR for their support in enabling this research.		65	0	0	0	6	MDPI	BASEL	ST ALBAN-ANLAGE 66, CH-4052 BASEL, SWITZERLAND		2071-1050		SUSTAINABILITY-BASEL	Sustainability	SEP	2023	15	17
J	Barbaro, L; Froidevaux, JSP; Valdés-Correcher, E; Calatayud, F; Tillon, L; Sourdril, A				Barbaro, Luc; Froidevaux, Jeremy S. P.; Valdes-Correcher, Elena; Calatayud, Francois; Tillon, Laurent; Sourdril, Anne			COVID-19 shutdown revealed higher acoustic diversity and vocal activity of flagship birds in old-growth than in production forests	SCIENCE OF THE TOTAL ENVIRONMENT			English	Article						Acoustic diversity; COVID-19 shutdown; Flagship birds; Old -growth forest; Road traffic; Soundscapes	SPECIES RICHNESS; PHYLLOSCOPUS-SIBILATRIX; INDEXES; WOOD; CLIMATE	The COVID-19 shutdown has caused a quasi-experimental situation for ecologists in Spring 2020, providing an unprecedented release in acoustic space for avian soundscapes due to the lowest technophony levels experienced for decades. We conducted large-scale passive acoustic monitoring in 68 forest stands during and after the shutdown to compare their acoustic diversity under different management r…	[Barbaro, Luc; Calatayud, Francois; Sourdril, Anne] Univ Toulouse, Dynafor, INRAE INPT, Castanet Tolosan, France; [Barbaro, Luc; Froidevaux, Jeremy S. P.] Sorbonne Univ, Museum Natl dHistoire naturelle, CESCO, CNRS, Paris, France; [Froidevaux, Jeremy S. P.] Univ Stirling, Fac Nat Sci, Biol & Environm Sci, Stirling, Scotland; [Froidevaux, Jeremy S. P.] Univ Bristol, Sch Biol Sci, Life Sci Bldg, Br…	INRAE; Centre National de la Recherche Scientifique (CNRS); Sorbonne Universite; Museum National d'Histoire Naturelle (MNHN); University of Stirling; University of Bristol; Universite de Bordeaux; INRAE; Universite Paris Cite; Centre National de la Recherche Scientifique (CNRS); Universite Paris Saclay; Universite Federale Toulouse Midi-Pyrenees (ComUE); Universite de Toulouse; Institut National …	Barbaro, L (corresponding author), Univ Toulouse, Dynafor, INRAE, INPT, 24 Chemin Borde, F-31326 Castanet Tolosan, France.	luc.barbaro@inrae.fr	Valdés-Correcher, Elena/AFU-6558-2022						80	3	4	6	14	ELSEVIER	AMSTERDAM	RADARWEG 29, 1043 NX AMSTERDAM, NETHERLANDS	0048-9697	1879-1026		SCI TOTAL ENVIRON	Sci. Total Environ.	NOV 25	2023	901
J	Forzieri, G; Dutrieux, LP; Elia, A; Eckhardt, B; Caudullo, G; Taboada, FA; Andriolo, A; Balacenoiu, F; Bastos, A; Buzatu, A; Dorado, FC; Dobrovolny, L; Duduman, ML; Fernandez-Carrillo, A; Hernández-Clemente, R; Hornero, A; Ionut, S; Lombardero, MJ; Junttila, S; Lukes, P; Marianelli, L; Mas, H; Mlcousek, M; Mugnai, F; Netoiu, C; Nikolov, C; Olenici, N; Olsson, PO; Paoli, F; Paraschiv, M; Patocka, …				Forzieri, Giovanni; Dutrieux, Loic P.; Elia, Agata; Eckhardt, Bernd; Caudullo, Giovanni; Taboada, Flor Alvarez; Andriolo, Alessandro; Balacenoiu, Flavius; Bastos, Ana; Buzatu, Andrei; Dorado, Fernando Castedo; Dobrovolny, Lumir; Duduman, Mihai-Leonard; Fernandez-Carrillo, Angel; Hernandez-Clemente, Rocio; Hornero, Alberto; Ionut, Savulescu; Lombardero, Maria J.; Junttila, Samuli; Lukes, Petr; Mar…			The Database of European Forest Insect and Disease Disturbances: DEFID2	GLOBAL CHANGE BIOLOGY			English	Article						bark beetle; biotic forest disturbances; climate change; defoliator; forest carbon cycle; forest resilience; pest monitoring; tree mortality	MOUNTAIN PINE-BEETLE; BARK BEETLE; NATURAL DISTURBANCES; BIOTIC DISTURBANCES; MODEL ORCHIDEE; CLIMATE RISK; BURNED AREA; CARBON SINK; LANDSAT; VEGETATION	Insect and disease outbreaks in forests are biotic disturbances that can profoundly alter ecosystem dynamics. In many parts of the world, these disturbance regimes are intensifying as the climate changes and shifts the distribution of species and biomes. As a result, key forest ecosystem services, such as carbon sequestration, regulation of water flows, wood production, protection of soils, and t…	[Forzieri, Giovanni; Mugnai, Francesco] Univ Florence, Dept Civil & Environm Engn, Florence, Italy; [Forzieri, Giovanni; Dutrieux, Loic P.; Eckhardt, Bernd; Cescatti, Alessandro; Beck, Pieter S. A.] European Commiss, Joint Res Ctr, Ispra, Italy; [Elia, Agata; Caudullo, Giovanni] Arcadia SIT, Ispra, Italy; [Taboada, Flor Alvarez; Dorado, Fernando Castedo] Univ Leon, Dracones Res Grp, Leon, Spain; …	University of Florence; European Commission Joint Research Centre; EC JRC ISPRA Site; Universidad de Leon; Universidade de Santiago de Compostela; National Research & Development Institute in Forestry Marin Dracea; Max Planck Society; National Research & Development Institute in Forestry Marin Dracea; Mendel University in Brno; Stefan cel Mare University of Suceava; Universidad de Cordoba; Consej…	Forzieri, G (corresponding author), Univ Florence, Dept Civil & Environm Engn, Florence, Italy.;Beck, PSA (corresponding author), European Commiss, Joint Res Ctr, Ispra, Italy.	giovanni.forzieri@unifi.it; pieter.beck@ec.europa.eu	Quero, José/M-1074-2013; Paoli, Francesco/AAP-6260-2020; Hornero, Alberto/AAB-1123-2021; Paraschiv, Marius/JRW-7099-2023; Nardi, Davide/AAU-1763-2021; Duduman, Mihai-Leonard/B-6164-2012; Beck, Pieter/A-2662-2008; Buzatu, Andrei/KMA-2239-2024; Lukeš, Petr/ABF-2581-2021; Nistor, Constantin/S-7186-2017; Olenici, Nicolai/JDD-8151-2023; Balacenoiu, Flavius/AAC-2043-2022; Dobrovolny, Lumir/D-8677-2014;…	Castedo Dorado, Fernando/0000-0002-1656-5255; Alvarez Taboada, Maria Flor/0000-0002-1530-3309; Patocka, Zdenek/0000-0002-0950-7700; Olenici, Nicolai/0000-0001-7555-4372; Lombardero, Maria/0000-0002-3245-896X; Forzieri, Giovanni/0000-0002-5240-1303; Junttila, Samuli/0000-0001-8276-9259; ELIA, AGATA/0000-0002-6263-6210; Bastos, Ana/0000-0002-7368-7806; Hernandez-Clemente, Rocio/0000-0002-4434-8346;…	EC Joint Research Centre; European Commission [101059498]; European Research Council [101039567]; Ministry of Research, Innovation and Digitalization of Romania; LifeWatch- POC project [327/390003/06- 11-2020]; Horizon Europe - Pillar II [101059498] Funding Source: Horizon Europe - Pillar II; European Research Council (ERC) [101039567] Funding Source: European Research Council (ERC)	EC Joint Research Centre; European Commission(European Union (EU)European Commission Joint Research Centre); European Research Council(European Research Council (ERC)); Ministry of Research, Innovation and Digitalization of Romania; LifeWatch- POC project; Horizon Europe - Pillar II(European Union (EU)Horizon Europe - Pillar II); European Research Council (ERC)(European Research Council (ERC))	EC Joint Research Centre; European Commission, Grant/Award Number: 101059498; European Research Council, Grant/Award Number: 101039567; Ministry of Research, Innovation and Digitalization of Romania; LifeWatch- POC project, Grant/Award Number: 327/390003/06- 11-2020		107	6	6	10	38	WILEY	HOBOKEN	111 RIVER ST, HOBOKEN 07030-5774, NJ USA	1354-1013	1365-2486		GLOBAL CHANGE BIOL	Glob. Change Biol.	NOV	2023	29	21
J	Zubkov, P; Solberg, S; McInnes, H				Zubkov, Peter; Solberg, Svein; McInnes, Harold			Windthrow damage detection in Nordic forests by 3D reconstruction of very high-resolution stereo optical satellite imagery	INTERNATIONAL JOURNAL OF REMOTE SENSING			English	Article							ACCURACY ASSESSMENT; QUALITY ASSESSMENT; WORLDVIEW-2; HEIGHT; MODELS; STORM; GENERATION; GEOEYE-1; CLASSIFICATION; DELINEATION	We tested whether windthrow damage to Nordic conifer forest stands could be reliably detected as canopy height decrease between a pre-storm LiDAR (Light Detection and Ranging) digital surface model (DSM) and a photogrammetric DSM derived from a post-storm WorldView-3 stereo pair. The post-storm ground reference data consisted of field and unmanned aerial vehicle (UAV) observations of windthrow co…	[Zubkov, Peter; Solberg, Svein] Norwegian Inst Bioecon Res, Div Forestry & Forest Resources, As, Norway; [McInnes, Harold] Norwegian Meteorol Inst, Dev Ctr Weather Forecasting, Oslo, Norway; [Zubkov, Peter] Norwegian Inst Bioecon Res, Dev Ctr Weather Forecasting, Postboks 115, NO-1431 As, Norway	Norwegian Institute of Bioeconomy Research; Norwegian Meteorological Institute; Norwegian Institute of Bioeconomy Research	Zubkov, P (corresponding author), Norwegian Inst Bioecon Res, Dev Ctr Weather Forecasting, Postboks 115, NO-1431 As, Norway.	peter.zubkov@nibio.no			Research Council of Norway [301745]	Research Council of Norway(Research Council of Norway)	Acknowledgements The authors are grateful to the forestry insurance company Skogbrand Forsikringsselskap Gjensidig for sharing the ground reference data on windthrow damage.		88	1	1	1	12	TAYLOR & FRANCIS LTD	ABINGDON	2-4 PARK SQUARE, MILTON PARK, ABINGDON OR14 4RN, OXON, ENGLAND	0143-1161	1366-5901		INT J REMOTE SENS	Int. J. Remote Sens.	AUG 18	2023	44	16
J	Costa, M; Gardiner, B; Locatelli, T; Marchi, L; Marchi, N; Lingua, E				Costa, Maximiliano; Gardiner, Barry; Locatelli, Tommaso; Marchi, Luca; Marchi, Niccolo; Lingua, Emanuele			Evaluating wind damage vulnerability in the Alps: A new wind risk model parametrisation	AGRICULTURAL AND FOREST METEOROLOGY			English	Article						Natural disturbance; Wind; Mountain forests; Disturbance ecology	NORWAY SPRUCE; NATURAL DISTURBANCES; PROTECTION FORESTS; WINDTHROW; TREE; MANAGEMENT; CLIMATE; GROWTH; SNOW; PREDICTION	The risk of wind damage to European forests is expected to increase due to the changed climate. Research efforts in forestry have been focussing on the development of analytical and modelling tools to aid with the evaluation and the prediction of forests' vulnerability to wind damage, and ultimately to inform forest management decisions aimed at promoting wind-resistance in forest stands. Recent …	[Costa, Maximiliano; Marchi, Luca; Marchi, Niccolo; Lingua, Emanuele] Univ Padua, Dept Land Environm Agr & Forestry TESAF, Legnaro, Padova, Italy; [Costa, Maximiliano] Swiss Fed Inst Technol, Inst Terr Ecosyst, Forest Ecol, Zurich, Switzerland; [Gardiner, Barry] Inst Europeen La Foret Cultivee, Cestas, France; [Gardiner, Barry] Albert Ludwigs Univ Freiburg, Dept Forestry Econ & Forest Planning, F…	University of Padua; Swiss Federal Institutes of Technology Domain; ETH Zurich; University of Freiburg	Costa, M (corresponding author), Univ Padua, Dept Land Environm Agr & Forestry TESAF, Legnaro, Padova, Italy.	maximiliano.costa@usys.ethz.ch	Lingua, Emanuele/B-2941-2008; Marchi, Luca/HDO-0898-2022	Lingua, Emanuele/0000-0001-9515-7657; Marchi, Luca/0000-0003-0930-0483; COSTA, MAXIMILIANO/0000-0003-4107-8886	Department of Land, Environment, Agriculture and Forestry, University of Padova (TESAF) under the Young Scientist for Vaia initiative of the PhD LERH Program of the Universita degli studi di Padova; Vaia-FRONT project	Department of Land, Environment, Agriculture and Forestry, University of Padova (TESAF) under the Young Scientist for Vaia initiative of the PhD LERH Program of the Universita degli studi di Padova; Vaia-FRONT project	This research was funded by the Department of Land, Environment, Agriculture and Forestry, University of Padova (TESAF) under the Young Scientist for Vaia initiative of the PhD LERH Program of the Universita degli studi di Padova and by the Vaia-FRONT project.		75	2	2	3	13	ELSEVIER	AMSTERDAM	RADARWEG 29, 1043 NX AMSTERDAM, NETHERLANDS	0168-1923	1873-2240		AGR FOREST METEOROL	Agric. For. Meteorol.	OCT 15	2023	341
J	Felton, A; Belyazid, S; Eggers, J; Nordström, EM; Öhman, K				Felton, Adam; Belyazid, Salim; Eggers, Jeannette; Nordstrom, Eva-Maria; Ohman, Karin			Climate change adaptation and mitigation strategies for production forests: Trade-offs, synergies, and uncertainties in biodiversity and ecosystem services delivery in Northern Europe	AMBIO			English	Review						Biodiversity crisis; Climate mitigation; Ecosystem services; Forest adaptation; Forest conservation; Forest resilience	CONTINUOUS COVER FORESTRY; LODGEPOLE PINE; MANAGEMENT; NITROGEN; CARBON; BIOMASS; BOREAL; STANDS; SWEDEN; FERTILIZATION	Climate change adaptation and mitigation strategies (CCAMS) are changes to the management of production forests motivated by the need to mitigate climate change, or adapt production forests to climate change risks. Sweden is employing CCAMS with unclear implications for biodiversity and forest ecosystem services (ES). Here, we synthesized evidence from 51 published scientific reviews, to evaluate…	[Felton, Adam] Swedish Univ Agr Sci, Southern Swedish Forest Res Ctr, Box 49, Rorsjov 1, S-23053 Alnarp, Sweden; [Belyazid, Salim] Stockholm Univ, Dept Phys Geog, S-10691 Stockholm, Sweden; [Eggers, Jeannette; Nordstrom, Eva-Maria; Ohman, Karin] Swedish Univ Agr Sci, Dept Forest Resource Management, Div Forest Planning, S-90183 Umea, Sweden	Swedish University of Agricultural Sciences; Stockholm University; Swedish University of Agricultural Sciences	Felton, A (corresponding author), Swedish Univ Agr Sci, Southern Swedish Forest Res Ctr, Box 49, Rorsjov 1, S-23053 Alnarp, Sweden.	adam.felton@slu.se; salim.belyazid@natgeo.su.se; jeannette.eggers@slu.se; eva-maria.nordstrom@slu.se; karin.ohman@slu.se	Eggers, Jeannette/L-7205-2019; Felton, Adam/C-1711-2013	Ohman, Karin/0000-0002-0216-6536	Svenska Forskningsradet Formas [2021-02132, 2019-02007]; Swedish University of Agricultural Sciences; Vinnova [2021-02132] Funding Source: Vinnova; Formas [2019-02007, 2021-02132] Funding Source: Formas; Swedish Research Council [2019-02007] Funding Source: Swedish Research Council	Svenska Forskningsradet Formas(Swedish Research Council Formas); Swedish University of Agricultural Sciences; Vinnova(Vinnova); Formas(Swedish Research Council Formas); Swedish Research Council(Swedish Research Council)	Open access funding provided by Swedish University of Agricultural Sciences. Funding was provided by Svenska Forskningsradet Formas (2021-02132, 2019-02007).		115	11	12	14	50	SPRINGER	DORDRECHT	VAN GODEWIJCKSTRAAT 30, 3311 GZ DORDRECHT, NETHERLANDS	0044-7447	1654-7209		AMBIO	Ambio	JAN	2024	53	1
J	Dusek, D; Novák, J; Cerny, J				Dusek, David; Novak, Jiri; Cerny, Jakub			The Mechanical Stability of Pure Norway Spruce Stands along an Altitudinal Gradient in the Czech Republic	FORESTS			English	Article						Picea abies; National Forest Inventory (NFI); height-to-diameter ratio (HDR); crown ratio (CR); Forest Vegetation Zone (FVZ); wind; snow; central Europe	FOREST DISTURBANCES; STATIC STABILITY; EUROPEAN FORESTS; HEIGHT GROWTH; SCOTS PINE; WINDTHROW; TREES; WIND; PRODUCTIVITY; ARCHITECTURE	Norway spruce stands are established and managed along various site conditions in central Europe. Currently, spruce often grows at locations outside of its ecological optimum, resulting in extensive damage elicited by harmful abiotic and biotic factors, which relatively shortens the time to change this adverse status in the adaptation frame by foresters. Except for the rapid change in species com…	[Dusek, David; Novak, Jiri; Cerny, Jakub] Forestry & Game Management Res Inst, Dept Silviculture, Olivc 550, Opocno 51773, Czech Republic; [Cerny, Jakub] Mendel Univ Brno, Fac Forestry & Wood Technol, Dept Silviculture, Zemedelska 3, Brno 61300, Czech Republic	Forestry & Game Management Research Institute; Mendel University in Brno	Cerny, J (corresponding author), Forestry & Game Management Res Inst, Dept Silviculture, Olivc 550, Opocno 51773, Czech Republic.;Cerny, J (corresponding author), Mendel Univ Brno, Fac Forestry & Wood Technol, Dept Silviculture, Zemedelska 3, Brno 61300, Czech Republic.	dusek@vulhmop.cz; novak@vulhmop.cz; cerny@vulhmop.cz	Černý, Jakub/ABI-7277-2020; Novak, Jiri/F-1164-2010	Novak, Jiri/0000-0002-8032-9919; Cerny, Jakub/0000-0002-9954-1506	We sincerely thank the Forestry Management Institute (FMI) for sharing raw data from the National Forest Inventory (NFI) analysed in the presented study. Authors are indebted to anonymous reviewers for their valuable comments, significantly improving the m	We sincerely thank the Forestry Management Institute (FMI) for sharing raw data from the National Forest Inventory (NFI) analysed in the presented study. Authors are indebted to anonymous reviewers for their valuable comments, significantly improving the m	We sincerely thank the Forestry Management Institute (FMI) for sharing raw data from the National Forest Inventory (NFI) analysed in the presented study. Authors are indebted to anonymous reviewers for their valuable comments, significantly improving the manuscript.		104	2	2	1	9	MDPI	BASEL	ST ALBAN-ANLAGE 66, CH-4052 BASEL, SWITZERLAND		1999-4907		FORESTS	Forests	AUG	2023	14	8
J	Kapsi, I; Kall, T; Liibusk, A				Kapsi, Ivar; Kall, Tarmo; Liibusk, Aive			Sea Level Rise and Future Projections in the Baltic Sea	JOURNAL OF MARINE SCIENCE AND ENGINEERING			English	Article						sea level rise; satellite altimetry; tide gauges; post-glacial land uplift; Baltic Sea	GLACIAL ISOSTATIC-ADJUSTMENT; CLIMATE-CHANGE; ESTONIAN COAST; RECORD; MODEL	This article aimed to provide an overview of relative and absolute sea level rise in the Baltic Sea based on different studies, where researchers have used data from tide gauges, satellite altimetry, sea level rise, and land uplift models. These results provide an opportunity to get an overview of the sea level rise in the Baltic Sea. However, to better understand the impact of sea level rise on …	[Kapsi, Ivar; Kall, Tarmo; Liibusk, Aive] Estonian Univ Life Sci, Inst Forestry & Engn, Forest & Land Management & Wood Proc Technol, Kreutzwaldi 5, EE-51006 Tartu, Estonia	Estonian University of Life Sciences	Kapsi, I (corresponding author), Estonian Univ Life Sci, Inst Forestry & Engn, Forest & Land Management & Wood Proc Technol, Kreutzwaldi 5, EE-51006 Tartu, Estonia.	ivar.kapsi@emu.ee; armo.kall@emu.ee; aive.liibusk@emu.ee	Kapsi, Ivar/IZE-3088-2023; Kall, Tarmo/N-4333-2019; Liibusk, Aive/H-7958-2016	Liibusk, Aive/0000-0001-9226-2566	We would like to thank the four anonymous reviewers for their constructive comments on the manuscript that were provided, together with useful suggestions.	We would like to thank the four anonymous reviewers for their constructive comments on the manuscript that were provided, together with useful suggestions.	We would like to thank the four anonymous reviewers for their constructive comments on the manuscript that were provided, together with useful suggestions.		83	5	5	8	33	MDPI	BASEL	ST ALBAN-ANLAGE 66, CH-4052 BASEL, SWITZERLAND		2077-1312		J MAR SCI ENG	J. Mar. Sci. Eng.	AUG	2023	11	8
J	Willis, S; Taylor, AR; Thom, D; DOrangeville, L				Willis, Susan; Taylor, A. R.; Thom, Dominik; DOrangeville, L.			Calibrating a process-based simulation model for the Acadian forest region	FORESTRY CHRONICLE			English	Article						management; calibration; validation; climate change; temperate; boreal	BEECH BARK DISEASE; NATURAL DISTURBANCE REGIMES; CLIMATE-CHANGE; NOVA-SCOTIA; OLD-GROWTH; BOREAL FOREST; FUTURE; LANDSCAPE; MANAGEMENT; RESILIENCE	Climate change is projected to have profound impacts on Canada's Acadian Forest Region (AFR). However, large uncertainties arising from climate change and increasing disturbance activity pose challenges for forest management decisions. Process-based (mechanistic) simulation models offer a means by which vulnerabilities and different management strategies can be tested under multiple climate and d…	[Willis, Susan; DOrangeville, L.] Univ New Brunswick, Fac Forestry & Environm Management, Fredericton, NB E3B 5A3, Canada; [Taylor, A. R.] Nat Resources Canada, Atlantic Forestry Ctr, Canadian Forest Serv, Fredericton, NB E3B 5P7, Canada; [Thom, Dominik] Tech Univ Munich, Sch Life Sci, Ecosyst Dynam & Forest Management Grp, Hans Carl Von Carlowitz Pl 2, D-85354 Freising Weihenstephan, Germany; [T…	University of New Brunswick; Natural Resources Canada; Canadian Forest Service; Technical University of Munich; University of Vermont	Willis, S (corresponding author), Univ New Brunswick, Fac Forestry & Environm Management, Fredericton, NB E3B 5A3, Canada.		Thom, Dominik/AAE-5649-2020		Natural Resources Canada; Prince Edward Island National Park	Natural Resources Canada(Natural Resources CanadaCanadian Forest Service); Prince Edward Island National Park	We would like to thank the principal developers of iLand, Rupert Seidl and Werner Rammer, for providing open -access to the model, and Werner Rammer for technical support during the calibration process. We would also like to thank Dr. Charles Bourque for providing additional review and comments for this work. This study was funded by Natural Resources Canada and Prince Edward Island National Park.		98	0	0	1	7	CANADIAN INST FORESTRY	MATTAWA	C/O CANADIAN ECOLOGY CENTRE, PO BOX 430, 6905 HWY 17 W, MATTAWA, ONTARIO P0H 1V0, CANADA	0015-7546	1499-9315		FOREST CHRON	For. Chron.	AUG	2023	99	2
J	Schauer, B; Thorn, S; Blaschke, M; Kudernatsch, T				Schauer, Bastian; Thorn, Simon; Blaschke, Markus; Kudernatsch, Thomas			Conversion of pure spruce to mixed spruce beech stands: Effects on alpha and beta diversity of multiple taxonomic groups	FOREST ECOLOGY AND MANAGEMENT			English	Article						Beech; Spruce; Metabarcoding; Arthropods; Birds; Fungi; Vascular plants; Mosses	NORWAY SPRUCE; SPECIES-RICHNESS; FOREST CONVERSION; SAPROXYLIC BEETLES; STATISTICAL SIGNIFICANCE; UNDERSTOREY VEGETATION; SPATIAL-DISTRIBUTION; BIRD COMMUNITIES; DECIDUOUS FOREST; MOUNTAIN FORESTS	The conversion from pure coniferous stands to mixed forests is a major goal of forest management strategies in the light of climate change. However, the effects of forest conversion on the associated species diversity and the factors driving diversity changes remain poorly understood. To investigate these effects, we established 54 plots in a managed forest in southern Germany, where large areas …	[Schauer, Bastian; Blaschke, Markus; Kudernatsch, Thomas] Bavarian State Inst Forestry, D-85354 Freising Weihenstephan, Germany; [Schauer, Bastian] Univ Bayreuth, Dept Anim Populat Ecol, D-95447 Bayreuth, Germany; [Thorn, Simon] Czech Acad Sci, Inst Entomol, Biol Ctr, Branisovska 1160-31, Giessen 37005, Czech Republic; [Thorn, Simon] Hessian Agcy Nat Conservat Environm & Geol, Biodivers Ctr, Neta…	University of Bayreuth; Czech Academy of Sciences; Biology Centre of the Czech Academy of Sciences	Schauer, B (corresponding author), Univ Bayreuth, Dept Anim Populat Ecol, D-95447 Bayreuth, Germany.	bastian.schauer@uni-bayreuth.de	Thorn, Simon/ABD-9917-2020		Bayerische Forstverwaltung [Kuratoriumsprojekt L059]	Bayerische Forstverwaltung	We would like to thank the Bayerische Forstverwaltung for funding the project (Kuratoriumsprojekt L059) . Furthermore, we thank the Forstbetrieb Wasserburg for supporting the project and supplying valuable information about the Ebersberger Forst. Finally, we also thank our various collaborators for the support.		168	1	1	6	22	ELSEVIER	AMSTERDAM	RADARWEG 29, 1043 NX AMSTERDAM, NETHERLANDS	0378-1127	1872-7042		FOREST ECOL MANAG	For. Ecol. Manage.	OCT 1	2023	545
J	Volery, L; Fernandez, MV; Wegmann, D; Bacher, S				Volery, Lara; Vaz Fernandez, Margarida; Wegmann, Daniel; Bacher, Sven			A general framework to quantify and compare ecological impacts under temporal dynamics	ECOLOGY LETTERS			English	Article						antagonistic effects; biodiversity; driver interactions; impact quantification; synergistic effects	POPULATION TRENDS; BIODIVERSITY; INDICATORS; INVASION; PROGRESS; CLIMATE; NEED	Biodiversity is diminishing at alarming rates due to multiple anthropogenic drivers. To mitigate these drivers, their impacts must be quantified accurately and comparably across drivers. To enable that, we present a generally applicable framework introducing fundamental principles of ecological impact quantification, including the quantification of interactions between multiple drivers. The frame…	[Volery, Lara; Vaz Fernandez, Margarida; Wegmann, Daniel; Bacher, Sven] Univ Fribourg, Dept Biol, Fribourg, Switzerland; [Vaz Fernandez, Margarida; Wegmann, Daniel] Swiss Inst Bioinformat, Fribourg, Switzerland; [Bacher, Sven] Univ Fribourg, Dept Biol, Chemin Musee 15, CH-1700 Fribourg, Switzerland	University of Fribourg; Swiss Institute of Bioinformatics; University of Fribourg	Bacher, S (corresponding author), Univ Fribourg, Dept Biol, Chemin Musee 15, CH-1700 Fribourg, Switzerland.	sven.bacher@unifr.ch	; Bacher, Sven/F-5431-2010; Wegmann, Daniel/K-2199-2012	Volery, Lara/0000-0002-1876-4119; Vaz Fernandes, Margarida/0009-0008-4882-5008; Bacher, Sven/0000-0001-5147-7165; Wegmann, Daniel/0000-0003-2866-6739	Biodiversa+ [PCI2018-092939]; Schweizerischer Nationalfonds zur Foerderung der Wissenschaftlichen Forschung [31003A_179491, 31BD30_184114, 310030_208154]; Swiss National Science Foundation (SNF) [310030_208154] Funding Source: Swiss National Science Foundation (SNF)	Biodiversa+; Schweizerischer Nationalfonds zur Foerderung der Wissenschaftlichen Forschung; Swiss National Science Foundation (SNF)(Swiss National Science Foundation (SNSF))	Biodiversa+, Grant/Award Number: PCI2018-092939; Schweizerischer Nationalfonds zur Foerderung der Wissenschaftlichen Forschung, Grant/Award Number: 31003A_179491, 31BD30_184114 and 310030_208154		66	1	1	6	32	WILEY	HOBOKEN	111 RIVER ST, HOBOKEN 07030-5774, NJ USA	1461-023X	1461-0248		ECOL LETT	Ecol. Lett.	OCT	2023	26	10
J	Labuz, TA				Labuz, Tomasz Arkadiusz			Causes and Effects of Coastal Dunes Erosion During Storm Surge Axel in January 2017 on the Southern Baltic Polish Coast	QUAESTIONES GEOGRAPHICAE			English	Article						storm surge; sea level; run-up; dune erosion; Baltic Sea; the Axel surge	SEA-LEVEL VARIABILITY; SAAREMAA ISLAND; RUN-UP; WINTER; BEACH; ESTONIA; RISE; GULF	The study is dedicated to researching the storm surge Axel, the largest on the South Baltic coast in the 20th and 21st centuries. This unique event resulted in a very large erosion along the whole Polish Baltic Sea coast in January 2017 (max. H-SL = 1.65 m, the average for the coast 1.36 m). Storm surge effects on the coast were followed based on field observations of dune retreat and analysis of…	[Labuz, Tomasz Arkadiusz] Univ Szczecin, Inst Marine & Environm Sci, Szczecin, Poland	University of Szczecin	Labuz, TA (corresponding author), Univ Szczecin, Inst Marine & Environm Sci, Szczecin, Poland.	tomasz.labuz@usz.edu.pl	Łabuz, Tomasz/N-5305-2019	Labuz, Tomasz/0000-0002-6138-2052					51	1	1	1	5	SCIENDO	WARSAW	BOGUMILA ZUGA 32A, WARSAW, MAZOVIA, POLAND	0137-477X	2081-6383		QUAEST GEOGR	Quaest. Geogr.	SEP 1	2023	42	3
J	Kärvemo, S; Huo, L; Öhrn, P; Lindberg, E; Persson, HJ				Karvemo, S.; Huo, L.; Ohrn, P.; Lindberg, E.; Persson, H. J.			Different triggers, different stories: Bark-beetle infestation patterns after storm and drought-induced outbreaks	FOREST ECOLOGY AND MANAGEMENT			English	Article							IPS-TYPOGRAPHUS L.; NORWAY SPRUCE; FOREST MANAGEMENT; TREE MORTALITY; PICEA-ABIES; DYNAMICS; DISTURBANCE; DRIVERS; SYSTEM; STANDS	In the recent decades, Norway spruce forests (Picea abies Karst.) in Europe have been subject to large-scale tree mortality caused by the spruce bark beetle (Ips typographus L.). The outbreaks were induced by storm-felling events and periods of drought, which are becoming increasingly frequent due to climate change. Because storms and droughts spatially affect forests differently, the infestation…	[Karvemo, S.] Swedish Univ Agr Sci, Dept Ecol, Box 7044, SE-75007 Uppsala, Sweden; [Huo, L.; Lindberg, E.; Persson, H. J.] Swedish Univ Agr Sci, Dept Forest Resource Management, SE-90183 Umea, Sweden; [Ohrn, P.] SkogForsk Forestry Res Inst Sweden, Uppsala Sci Pk, SE-75183 Uppsala, Sweden	Swedish University of Agricultural Sciences; Swedish University of Agricultural Sciences; Skogforsk	Kärvemo, S (corresponding author), Swedish Univ Agr Sci, Dept Ecol, Box 7044, SE-75007 Uppsala, Sweden.	simon.karvemo@slu.se	Kärvemo, Simon/ABC-1564-2020; Persson, Henrik/ABE-4211-2021; Lindberg, Eva/AAN-1643-2021	Lindberg, Eva/0000-0002-1792-0773; Huo, Langning/0000-0001-8432-8609; Persson, Henrik J./0000-0002-3403-057X	Brattasstiftelsen [F20:02]; Swedish Research Council for Sustainable Development [2020-774]; Stiftelsen Seydlitz MP bolagen Foundation; Skogssallskapet; Stiftelsen Nils och Dorthi Troedssons Foundation; [2021-01610]	Brattasstiftelsen; Swedish Research Council for Sustainable Development(Swedish Research Council); Stiftelsen Seydlitz MP bolagen Foundation; Skogssallskapet; Stiftelsen Nils och Dorthi Troedssons Foundation;	Financial support was provided from Brattasstiftelsen F20:02, Skogssallskapet 2020-774, Formas - a Swedish Research Council for Sustainable Development 2021-01610, the Stiftelsen Seydlitz MP bolagen Foundation, and the Stiftelsen Nils och Dorthi Troedssons Foundation. We greatly appreciate the valuable feedback from Martin Schroeder and Sigrid Netherer on the study interpretation and design and G…		70	11	11	5	17	ELSEVIER	AMSTERDAM	RADARWEG 29, 1043 NX AMSTERDAM, NETHERLANDS	0378-1127	1872-7042		FOREST ECOL MANAG	For. Ecol. Manage.	OCT 1	2023	545
J	Chen, D; Sun, QZ				Chen, Di; Sun, Qizhen			Northern Pacific extratropical cyclone variability and its linkage with Arctic sea ice changes	CLIMATE DYNAMICS			English	Article						Extratropical cyclones; Polar vortex; Westerly jet; Arctic sea ice	STORM-TRACK; WINTER CYCLONES; JET STREAMS; CLIMATOLOGY; CIRCULATION; FREQUENCY; EXTREMES; EVENTS; IMPACT	Extratropical cyclones are critical weather systems affecting climate change in mid and high-latitude regions. Researching the characteristics, patterns, and movements of extratropical cyclones is helpful for improved prediction and understanding of global climate change. Currently, there are still great difficulties in predicting extratropical cyclones. Also, few prior studies have investigated …	[Chen, Di] Ocean Univ China, Qingdao 266100, Peoples R China; [Sun, Qizhen] Natl Marine Environm Forecasting Ctr, Beijing 100082, Peoples R China	Ocean University of China; National Marine Environmental Forecasting Center	Sun, QZ (corresponding author), Natl Marine Environm Forecasting Ctr, Beijing 100082, Peoples R China.	qzsun.tj@foxmail.com	Sun, Qizhen/JCE-6070-2023		National Key Research and Development Program of China [2022YFE0106300]	National Key Research and Development Program of China(National Key Research & Development Program of China)	Under contract No. 2022YFE0106300, the National Key Research and Development Program of China has provided funding for this study.		69	2	2	1	10	SPRINGER	NEW YORK	ONE NEW YORK PLAZA, SUITE 4600, NEW YORK, NY, UNITED STATES	0930-7575	1432-0894		CLIM DYNAM	Clim. Dyn.	DEC	2023	61	11-12
J	Tyrrell, EA; Coates, PS; Prochazka, BG; Brussee, BE; Espinosa, SP; Hull, JM				Tyrrell, Emmy A.; Coates, Peter S.; Prochazka, Brian G.; Brussee, Brianne E.; Espinosa, Shawn P.; Hull, Joshua M.			Wildfire immediately reduces nest and adult survival of greater sage-grouse	SCIENTIFIC REPORTS			English	Article							CENTROCERCUS-UROPHASIANUS; HABITAT SELECTION; SITE SELECTION; FIRE CYCLE; SPACE USE; CHEATGRASS; BASIN; DISTURBANCE; HISTORY; LEK	Wildfire events are becoming more frequent and severe on a global scale. Rising temperatures, prolonged drought, and the presence of pyrophytic invasive grasses are contributing to the degradation of native vegetation communities. Within the Great Basin region of the western U.S., increasing wildfire frequency is transforming the ecosystem toward a higher degree of homogeneity, one dominated by i…	[Tyrrell, Emmy A.; Coates, Peter S.; Prochazka, Brian G.; Brussee, Brianne E.] US Geol Survey, Western Ecol Res Ctr, Dixon Field Stn, 800 Business Pk Dr,Suite D, Dixon, CA 95620 USA; [Tyrrell, Emmy A.; Hull, Joshua M.] Univ Calif Davis, Dept Anim Sci, 2251 Meyer Hall,One Shields Ave, Davis, CA 95616 USA; [Espinosa, Shawn P.] Nevada Dept Wildlife, 6980 Sierra Ctr Pkwy, Reno, NV 89511 USA	United States Department of the Interior; United States Geological Survey; University of California System; University of California Davis	Coates, PS (corresponding author), US Geol Survey, Western Ecol Res Ctr, Dixon Field Stn, 800 Business Pk Dr,Suite D, Dixon, CA 95620 USA.	pcoates@usgs.gov		, Elisha/0009-0000-1864-2069	Bureau of Land Management (BLM); Nevada Department of Wildlife (NDOW); U.S. Geological Survey (USGS)~Ecosystems Mission Area; California Department of Fish and Wildlife (CDFW); NDOW; BLM; USGS; Idaho State University	Bureau of Land Management (BLM); Nevada Department of Wildlife (NDOW); U.S. Geological Survey (USGS)~Ecosystems Mission Area; California Department of Fish and Wildlife (CDFW); NDOW; BLM; USGS(United States Geological Survey); Idaho State University	This research was supported by funding from the Bureau of Land Management (BLM), Nevada Department of Wildlife (NDOW), and U.S. Geological Survey (USGS)& nbsp;Ecosystems Mission Area. Collection of field data was supported by multiple federal and state agencies, including the California Department of Fish and Wildlife (CDFW), NDOW, BLM, USGS, and Idaho State University. We are particularly gratef…		78	4	4	2	13	NATURE PORTFOLIO	BERLIN	HEIDELBERGER PLATZ 3, BERLIN, 14197, GERMANY	2045-2322			SCI REP-UK	Sci Rep	JUL 6	2023	13	1
J	Räty, O; Laine, M; Leijala, U; Särkkä, J; Johansson, MM				Raty, Olle; Laine, Marko; Leijala, Ulpu; Sarkka, Jani; Johansson, Milla M.			Bayesian hierarchical modelling of sea-level extremes in the Finnish coastal region	NATURAL HAZARDS AND EARTH SYSTEM SCIENCES			English	Article							BALTIC SEA; WATER-LEVEL; STORM SURGES; GULF; DISTRIBUTIONS; VARIABILITY	Occurrence probabilities of extreme sea levels required in coastal planning, e.g. for calculating design floods, have been traditionally estimated individually at each tide-gauge location. However, these estimates include uncertainties, as sea-level observations typically have only a small number of extreme cases such as annual maxima. Moreover, exact information on sea-level extremes between the…	[Raty, Olle; Laine, Marko; Leijala, Ulpu; Sarkka, Jani; Johansson, Milla M.] Finnish Meteorol Inst, POB 503, Helsinki 00101, Finland	Finnish Meteorological Institute	Räty, O (corresponding author), Finnish Meteorol Inst, POB 503, Helsinki 00101, Finland.	olle.raty@fmi.fi	Laine, Marko/E-9574-2012	Leijala, Ulpu/0000-0002-1045-1935; Sarkka, Jani/0000-0002-6826-5801; Laine, Marko/0000-0002-5914-6747; Johansson, Milla/0000-0002-9566-5149					56	1	2	0	3	COPERNICUS GESELLSCHAFT MBH	GOTTINGEN	BAHNHOFSALLEE 1E, GOTTINGEN, 37081, GERMANY	1561-8633	1684-9981		NAT HAZARD EARTH SYS	Nat. Hazards Earth Syst. Sci.	JUL 5	2023	23	7
J	Winkler, K; Yang, H; Ganzenmüller, R; Fuchs, R; Ceccherini, G; Duveiller, G; Grassi, G; Pongratz, J; Bastos, A; Shvidenko, A; Araza, A; Herold, M; Wigneron, JP; Ciais, P				Winkler, Karina; Yang, Hui; Ganzenmueller, Raphael; Fuchs, Richard; Ceccherini, Guido; Duveiller, Gregory; Grassi, Giacomo; Pongratz, Julia; Bastos, Ana; Shvidenko, Anatoly; Araza, Arnan; Herold, Martin; Wigneron, Jean-Pierre; Ciais, Philippe			Changes in land use and management led to a decline in Eastern Europe's terrestrial carbon sink	COMMUNICATIONS EARTH & ENVIRONMENT			English	Article							SOVIET CROPLAND ABANDONMENT; CLIMATE-CHANGE; SOIL-MOISTURE; FORESTS; RUSSIA; FLUXES; SEQUESTRATION; DYNAMICS; CO2; PRODUCTIVITY	Land-based mitigation is essential in reducing net carbon emissions. Yet, the attribution of carbon fluxes remains highly uncertain, in particular for the forest-rich region of Eastern Europe (incl. Western Russia). Here we integrate various data sources to show that Eastern Europe accounted for an above-ground biomass carbon sink of similar to 0.41 gigatons of carbon per year over the period 201…	[Winkler, Karina; Fuchs, Richard] Karlsruhe Inst Technol KIT, Land Use Change & Climate Res Grp, IMK IFU, Garmisch Partenkirchen, Germany; [Winkler, Karina; Araza, Arnan; Herold, Martin] Wageningen Univ & Res WUR, Lab Geoinformat & Remote Sensing, Wageningen, Netherlands; [Yang, Hui; Duveiller, Gregory; Bastos, Ana] Max Planck Inst Biogeochem MPI BGC, Jena, Germany; [Ganzenmueller, Raphael; Pongr…	Helmholtz Association; Karlsruhe Institute of Technology; Wageningen University & Research; Max Planck Society; University of Munich; European Commission Joint Research Centre; EC JRC ISPRA Site; Max Planck Society; International Institute for Applied Systems Analysis (IIASA); Helmholtz Association; Helmholtz-Center Potsdam GFZ German Research Center for Geosciences; Universite de Bordeaux; INRAE…	Winkler, K (corresponding author), Karlsruhe Inst Technol KIT, Land Use Change & Climate Res Grp, IMK IFU, Garmisch Partenkirchen, Germany.;Winkler, K (corresponding author), Wageningen Univ & Res WUR, Lab Geoinformat & Remote Sensing, Wageningen, Netherlands.	karina.winkler@kit.edu	Winkler, Karina/JYD-6127-2024; Yang, Hui/IVV-5690-2023; Wigneron, Jean-Pierre/ABD-9939-2021; Araza, Arnan/HKO-9733-2023; Pongratz, Julia/AAG-3274-2019; Bastos, Ana/G-2927-2013; ceccherini, guido/G-9406-2018; Duveiller, Gregory/A-4932-2016; Herold, Martin/F-8553-2012	Bastos, Ana/0000-0002-7368-7806; ceccherini, guido/0000-0003-1772-9554; Duveiller, Gregory/0000-0002-6471-8404; Winkler, Karina/0000-0002-2591-0620; Herold, Martin/0000-0003-0246-6886; Ganzenmuller, Raphael/0000-0002-2337-0915	European Commission [776810]	European Commission(European Union (EU)European Commission Joint Research Centre)	This research has been supported by the European Commission, Horizon 2020 Framework Programme (VERIFY, grant no. 776810).& nbsp;We further acknowledge Dmitry Schepaschenko for sharing & nbsp;valuable & nbsp;information on carbon storage in relation to forest management and land use change in Eastern Europe.& nbsp;In addition, we would like to thank Tobias Kuemmerle and Christian Levers for provid…		88	16	17	8	78	SPRINGERNATURE	LONDON	CAMPUS, 4 CRINAN ST, LONDON, N1 9XW, ENGLAND		2662-4435		COMMUN EARTH ENVIRON	Commun. Earth Environ.	JUL 3	2023	4	1
J	Mohammadi, Y; Palstev, A; Polajzer, B; Miraftabzadeh, SM; Khodadad, D				Mohammadi, Younes; Palstev, Aleksey; Polajzer, Bostjan; Miraftabzadeh, Seyed Mahdi; Khodadad, Davood			Investigating Winter Temperatures in Sweden and Norway: Potential Relationships with Climatic Indices and Effects on Electrical Power and Energy Systems	ENERGIES			English	Article						winter temperatures; Atlantic Meridional Overturning Circulation (AMOC); weakening; North Atlantic Oscillation (NAO); Singular Spectrum Analysis (SSA); electrical power and energy systems	MERIDIONAL OVERTURNING CIRCULATION; VOLTAGE-SAG SOURCE; NORTH-ATLANTIC OSCILLATION; VARIABILITY; FEASIBILITY; MECHANISMS; PREDICTION; EVENTS; IMPACT; SHIFT	This paper presents a comprehensive study of winter temperatures in Norway and northern Sweden, covering a period of 50 to 70 years. The analysis utilizes Singular Spectrum Analysis (SSA) to investigate temperature trends at six selected locations. The results demonstrate an overall long-term rise in temperatures, which can be attributed to global warming. However, when investigating variations i…	[Mohammadi, Younes; Khodadad, Davood] Umea Univ, Dept Appl Phys & Elect, S-90187 Umea, Sweden; [Palstev, Aleksey] Umea Univ, Dept Ecol & Environm Sci, S-90187 Umea, Sweden; [Polajzer, Bostjan] Univ Maribor, Fac Elect Engn & Comp Sci, Maribor 2000, Slovenia; [Miraftabzadeh, Seyed Mahdi] Politecn Milan, Dept Energy, Via Lambruschini 4, I-20156 Milan, Italy	Umea University; Umea University; University of Maribor; Polytechnic University of Milan	Mohammadi, Y (corresponding author), Umea Univ, Dept Appl Phys & Elect, S-90187 Umea, Sweden.	younes.mohammadi@umu.se; aleksey.paltsev@umu.se; bostjan.polajzer@um.si; seyedmahdi.miraftabzadeh@polimi.it; davood.khodadad@umu.se	Polajžer, Boštjan/J-9978-2019	mohammadi, younes/0000-0001-8660-5569; Polajzer, Bostjan/0000-0001-5022-7391; Khodadad, Davood/0000-0003-2960-3094; Miraftabzadeh, Seyed Mahdi/0000-0002-4746-2208	Kempe Foundation (Kempestiftelserna) [JCK22-0025]; Natural Environment Research Council	Kempe Foundation (Kempestiftelserna); Natural Environment Research Council(UK Research & Innovation (UKRI)Natural Environment Research Council (NERC))	This research was funded by the Kempe Foundation (Kempestiftelserna) (https://www.kempe.com/), grant (funding) number JCK22-0025. Data from the RAPID AMOC monitoring project are also funded by the Natural Environment Research Council.		106	5	5	4	5	MDPI	BASEL	ST ALBAN-ANLAGE 66, CH-4052 BASEL, SWITZERLAND		1996-1073		ENERGIES	Energies	JUL	2023	16	14
J	Feng, YL; Negron-Juarez, RI; Chiang, JCH; Chambers, JQ				Feng, Yanlei; Negron-Juarez, Robinson I. I.; Chiang, John C. H.; Chambers, Jeffrey Q. Q.			Case Studies of Forest Windthrows and Mesoscale Convective Systems in Amazonia	GEOPHYSICAL RESEARCH LETTERS			English	Article						windthrow; Amazon forest; storms; convective storms; wind; forest disturbance	TREE MORTALITY; LARGE BLOWDOWNS; CLIMATE-CHANGE; CARBON; DISTURBANCE; CLOUD; EVOLUTION; PATTERNS; AMERICA; GROWTH	This study identifies 38 cases of windthrows in the Amazonia to explore the relationship between windthrows and the characteristics (storm passing time, cloud top temperature, and maximum precipitation) of mesoscale convective systems (MCSs) that produced them. Most of windthrow cases in this study occurred in August and September. The storm passing time is positively correlated with the size of …	[Feng, Yanlei; Chiang, John C. H.; Chambers, Jeffrey Q. Q.] Univ Calif Berkeley, Dept Geog, Berkeley, CA 94720 USA; [Negron-Juarez, Robinson I. I.; Chambers, Jeffrey Q. Q.] Lawrence Berkeley Natl Lab, Climate & Ecosyst Sci Div, Berkeley, CA 94720 USA	University of California System; University of California Berkeley; United States Department of Energy (DOE); Lawrence Berkeley National Laboratory	Feng, YL (corresponding author), Univ Calif Berkeley, Dept Geog, Berkeley, CA 94720 USA.	ylfeng@berkeley.edu	Chiang, John/AAK-6169-2021; Chambers, Jeffrey/AAU-7097-2021; Chambers, Jeffrey/J-9021-2014	Chiang, John/0000-0001-7723-9544; Chambers, Jeffrey/0000-0003-3983-7847	US Department of Energy, Office of Science, Office of Biological and Environmental Research [DE-AC02-05CH11231]	US Department of Energy, Office of Science, Office of Biological and Environmental Research(United States Department of Energy (DOE))	This work was supported as part of the Next Generation Ecosystem Experiments-Tropics (NGEE Tropics), funded by the US Department of Energy, Office of Science, Office of Biological and Environmental Research under award no. DE-AC02-05CH11231. We are grateful to the Satellite Data Service (SDS) group at the University of Wisconsin-Madison Space Science and Engineering Center (SSEC) for access, main…		50	0	0	2	4	AMER GEOPHYSICAL UNION	WASHINGTON	2000 FLORIDA AVE NW, WASHINGTON, DC 20009 USA	0094-8276	1944-8007		GEOPHYS RES LETT	Geophys. Res. Lett.	JUN 28	2023	50	12
J	Tiede, J; Jordan, C; Moghimi, A; Schlurmann, T				Tiede, Jan; Jordan, Christian; Moghimi, Armin; Schlurmann, Torsten			Long-term shoreline changes at large spatial scales at the Baltic Sea: remote-sensing based assessment and potential drivers	FRONTIERS IN MARINE SCIENCE			English	Article						satellite-derived shorelines; remote sensing; coastal management; sand nourishments; Baltic Sea	NORTH-SEA; LEVEL; VARIABILITY; SATELLITE; HINDCAST; EROSION; MODEL	In this study, we demonstrate how freely available satellite images can be used to understand large-scale coastline developments along the coast of Mecklenburg-Western Pomerania (MWP). By validating the resulting dataset with an independent Light Detection and Ranging (LIDAR) dataset, we achieved a high level of accuracy for the calculation of rates of change (ROC) with a root mean square error (…	[Tiede, Jan; Jordan, Christian; Moghimi, Armin; Schlurmann, Torsten] Leibniz Univ Hannover, Ludwig Franzius Inst, Hannover, Germany	Leibniz University Hannover	Tiede, J (corresponding author), Leibniz Univ Hannover, Ludwig Franzius Inst, Hannover, Germany.	tiede@lufi.uni-hannover.de	Schlurmann, Torsten/AAE-8223-2019; Moghimi, Armin/AAF-8581-2021	Moghimi, Armin/0000-0002-0455-4882; Jordan, Christian/0000-0003-0618-2549; Schlurmann, Torsten/0000-0002-4691-7629					54	4	4	4	8	FRONTIERS MEDIA SA	LAUSANNE	AVENUE DU TRIBUNAL FEDERAL 34, LAUSANNE, CH-1015, SWITZERLAND		2296-7745		FRONT MAR SCI	Front. Mar. Sci.	JUN 27	2023	10
J	Olofsson, E; Jakobsson, R				Olofsson, Erika; Jakobsson, Rikard			The potential to develop environmental values on privately owned forest land in southern Sweden	SCANDINAVIAN JOURNAL OF FOREST RESEARCH			English	Article						Private forest owners; silviculture; barriers; environmental values	CLIMATE-CHANGE; DECISION-MAKING; SOCIAL NETWORKS; MANAGEMENT; BIODIVERSITY; OWNERSHIP; COMMUNICATION; SERVICES; IMPACTS; POLICY	Private forest owners' management decisions significantly impact the development of forest values in Sweden. This study explored the potential to develop environmental values on privately owned land in southern Sweden. Data were collected through interviews with 23 forest owners and analyzed with semantic content analysis. The interviewees owned estates of productive, predominantly coniferous for…	[Olofsson, Erika; Jakobsson, Rikard] Linnaeus Univ, Dept Forestry & Wood Technol, Vaxjo, Sweden	Linnaeus University	Olofsson, E (corresponding author), Linnaeus Univ, Dept Forestry & Wood Technol, Vaxjo, Sweden.	erika.olofsson@lnu.se			Stiftelsen Seydlitz MP bolagen	Stiftelsen Seydlitz MP bolagen	This work was supported by Stiftelsen Seydlitz MP bolagen.		101	1	1	1	5	TAYLOR & FRANCIS AS	OSLO	KARL JOHANS GATE 5, NO-0154 OSLO, NORWAY	0282-7581	1651-1891		SCAND J FOREST RES	Scand. J. Forest Res.	JUL 4	2023	38	5
J	Gliksman, D; Averbeck, P; Becker, N; Gardiner, B; Goldberg, V; Grieger, J; Handorf, D; Haustein, K; Karwat, A; Knutzen, F; Lentink, HS; Lorenz, R; Niermann, D; Pinto, JG; Queck, R; Ziemann, A; Franzke, CLE				Gliksman, Daniel; Averbeck, Paul; Becker, Nico; Gardiner, Barry; Goldberg, Valeri; Grieger, Jens; Handorf, Doerthe; Haustein, Karsten; Karwat, Alexia; Knutzen, Florian; Lentink, Hilke S. S.; Lorenz, Rike; Niermann, Deborah; Pinto, Joaquim G. G.; Queck, Ronald; Ziemann, Astrid; Franzke, Christian L. E.			Review article: A European perspective on wind and storm damage - from the meteorological background to index-based approaches to assess impacts	NATURAL HAZARDS AND EARTH SYSTEM SCIENCES			English	Review							NORTH-ATLANTIC; CLIMATE-CHANGE; WINTER STORM; EXTRATROPICAL CYCLONES; TUNNEL MEASUREMENTS; DRAG RELATIONSHIPS; DISTURBANCE AGENT; WINDTHROW RISK; POWER-DENSITY; FOREST STANDS	Wind and windstorms cause severe damage to natural and human-made environments. Thus, wind-related risk assessment is vital for the preparation and mitigation of calamities. However, the cascade of events leading to damage depends on many factors that are environment-specific and the available methods to address wind-related damage often require sophisticated analysis and specialization. Fortunat…	[Gliksman, Daniel; Goldberg, Valeri; Queck, Ronald; Ziemann, Astrid] Tech Univ Dresden, Inst Hydrol & Meteorol, Fac Environm Sci, Chair Meteorol, Pienner Str 23, D-01737 Tharandt, Germany; [Gliksman, Daniel] Tech Univ Dresden, Chair Computat Landscape Ecol, Helmholtzstr 10, D-01069 Dresden, Germany; [Averbeck, Paul] Univ Kaiserslautern Landau RPTU, Inst Environm Sci, iES Landau, Fortstr 7, D-7682…	Technische Universitat Dresden; Technische Universitat Dresden; Free University of Berlin; University of Freiburg; Helmholtz Association; Alfred Wegener Institute, Helmholtz Centre for Polar & Marine Research; Helmholtz Association; Helmholtz-Zentrum Hereon; University of Hamburg; Helmholtz Association; Karlsruhe Institute of Technology; Deutscher Wetterdienst; Institute for Basic Science - Korea…	Franzke, CLE (corresponding author), Inst Basic Sci, Ctr Climate Phys, Pusan 46241, South Korea.;Franzke, CLE (corresponding author), Pusan Natl Univ, Pusan 46241, South Korea.	christian.franzke@pusan.ac.kr	Becker, Nico/IWD-8894-2023; Grieger, Jens/A-1107-2014; Pinto, Joaquim G./A-7352-2009; Handorf, Dorthe/T-1789-2017; Franzke, Christian/A-6191-2012	Ziemann, Astrid/0000-0002-6686-3736; Grieger, Jens/0000-0003-0985-8479; Goldberg, Valeri/0000-0002-9477-1652; Becker, Nico/0000-0002-8543-2771; Pinto, Joaquim G./0000-0002-8865-1769; Handorf, Dorthe/0000-0002-3305-6882; Franzke, Christian/0000-0003-4111-1228	German Bundesministerium fur Bildung und Forschung; German Federal Ministry for Economic Affairs and Energy, BMWi [QuWind100]; German Bundestag [0325940A]; Institute for Basic Science (IBS), Republic of Korea [IBS-R028-D1]; National Research Foundation of Korea [NRF-2022M3K3A1097082]; AXA Research Fund; Bundesministerium fur Digitales und Verkehr [4818DWDP3A]	German Bundesministerium fur Bildung und Forschung(Federal Ministry of Education & Research (BMBF)); German Federal Ministry for Economic Affairs and Energy, BMWi; German Bundestag; Institute for Basic Science (IBS), Republic of Korea; National Research Foundation of Korea(National Research Foundation of Korea); AXA Research Fund(AXA Research Fund); Bundesministerium fur Digitales und Verkehr	This publication is the outcome of a working group of the project ClimXtreme, funded by the German Bundesministerium fur Bildung und Forschung (Alexia Karwat, Daniel Gliksman, Doerthe Handorf, Deborah Niermann, Hilke S.Lentink, Jens Grieger). Astrid Ziemann was funded by Project QuWind100 (German Federal Ministry for Economic Affairs and Energy, BMWi, based on a decision by the German Bundestag, …		316	10	10	2	18	COPERNICUS GESELLSCHAFT MBH	GOTTINGEN	BAHNHOFSALLEE 1E, GOTTINGEN, 37081, GERMANY	1561-8633	1684-9981		NAT HAZARD EARTH SYS	Nat. Hazards Earth Syst. Sci.	JUN 16	2023	23	6
J	van Es, M; Bruins, B				van Es, Marielle; Bruins, Bert			Pro-poor change in the aftermath of disasters-Exploring possibilities at the intersection of disaster politics and land rights issues in Central Philippines	LAND USE POLICY			English	Article						Agrarian reform; Disaster management; Window of opportunity for change; Typhoon Haiyan; Philippines	CLIMATE-CHANGE; NATURAL DISASTERS; RISK; ADAPTATION; GRABS	This article demonstrates how natural disasters can rearrange arenas of contestation over land use, ownership and titling. It analyses how state agents, organized civil society, communities and powerful business groups in three cases in rural Philippines dealt with the challenges and opportunities for agrarian reform after being hit by typhoon Haiyan in 2013. Understanding this connection between…	[van Es, Marielle; Bruins, Bert] Wageningen Univ, Water Resources Management Chairgrp, Environm Sci Grp, POB 47, NL-6700 AA Wageningen, Netherlands	Wageningen University & Research	van Es, M (corresponding author), Wageningen Univ, Water Resources Management Chairgrp, Environm Sci Grp, POB 47, NL-6700 AA Wageningen, Netherlands.	marielle.vanes@outlook.com							46	0	0	0	4	ELSEVIER SCI LTD	OXFORD	THE BOULEVARD, LANGFORD LANE, KIDLINGTON, OXFORD OX5 1GB, OXON, ENGLAND	0264-8377	1873-5754		LAND USE POLICY	Land Use Pol.	SEP	2023	132
J	Brèteau-Amores, S; Yousefpour, R; Hanewinkel, M; Fortin, M				Breteau-Amores, Sandrine; Yousefpour, Rasoul; Hanewinkel, Marc; Fortin, Mathieu			Forest adaptation strategies to reconcile timber production and carbon sequestration objectives under multiple risks of extreme drought and windstorm events	ECOLOGICAL ECONOMICS			English	Article						Adaptation; Climate change; Mixed forests; Economics; Multiple risk; Carbon	CLIMATE-CHANGE IMPACTS; UNEVEN-AGED FORESTS; EUROPEAN BEECH; NORWAY SPRUCE; FAGUS-SYLVATICA; OPTIMAL ROTATION; SUMMER DROUGHT; STAND LEVEL; MANAGEMENT; MODEL	This article aims to compare different forest adaptation strategies based on stand diversification from an economic perspective in order to reduce extreme drought- and windstorm-induced risks of dieback. We tested the efficiency of the strategies individually and then combined through a simulation study in which we evaluated the financial loss and the reduction of the carbon sequestration capacit…	[Breteau-Amores, Sandrine] Univ Strasbourg, Univ Lorraine, AgroParisTech, CNRS,INRAE,BETA, F-54000 Nancy, France; [Yousefpour, Rasoul] Univ Toronto, Inst Forestry & Conservat, John Daniels Fac Architecture Landscape & Design, 33 Willcocks St, Toronto, ON M5S 3B3, Canada; [Yousefpour, Rasoul; Hanewinkel, Marc] Univ Freiburg, Forest Econ & Forest Planning, Tennenbacher Str 4, D-79106 Freiburg, Germ…	Universite de Lorraine; Centre National de la Recherche Scientifique (CNRS); Universites de Strasbourg Etablissements Associes; Universite de Strasbourg; AgroParisTech; INRAE; University of Toronto; University of Freiburg; Natural Resources Canada; Canadian Forest Service	Brèteau-Amores, S (corresponding author), Univ Strasbourg, Univ Lorraine, AgroParisTech, CNRS,INRAE,BETA, F-54000 Nancy, France.	sandrine.breteau-amores@inrae.fr; rasoul.yousefpour@ife.uni-freiburg.de; marc.hanewinkel@ife.unifreiburg.de; mathieu.fortin@nrcan-nrcan.gc.ca	hanewinkel, marc/E-5639-2011; Yousefpour, Rasoul/F-1601-2017	Hanewinkel, Marc/0000-0003-4081-6621	Lorraine University of Excellence (LUE); metaprogramme Adaptation of Agriculture and Forest to Climate Change (ACCAF) of the French National Research Institute for Agriculture, Food and Environment (INRAE); Grand Est region; French National Research Agency (ANR) as part of the Investissements d'Avenir programme [ANR-ll-LABX-0002-01]; INRAE department Eco-Socio	Lorraine University of Excellence (LUE); metaprogramme Adaptation of Agriculture and Forest to Climate Change (ACCAF) of the French National Research Institute for Agriculture, Food and Environment (INRAE); Grand Est region; French National Research Agency (ANR) as part of the Investissements d'Avenir programme(Agence Nationale de la Recherche (ANR)); INRAE department Eco-Socio	The authors gratefully acknowledge the help of Jean-Francois Freund. The Lorraine University of Excellence (LUE) provided a travel grant to the first author for a scientific mission at the University of Freiburg, Germany. The first author benefits from a PhD grant supported by the metaprogramme Adaptation of Agriculture and Forest to Climate Change (ACCAF) of the French National Research Institut…		89	3	3	6	28	ELSEVIER	AMSTERDAM	RADARWEG 29, 1043 NX AMSTERDAM, NETHERLANDS	0921-8009	1873-6106		ECOL ECON	Ecol. Econ.	OCT	2023	212
J	Buynevich, IV; Tonisson, H; Suursaar, U; Pupienis, D; Davydov, OV; Kont, A; Palginomm, V; Koit, O; Luik, K				Buynevich, Ilya V.; Tonisson, Hannes; Suursaar, Ulo; Pupienis, Donatas; Davydov, Oleksiy V.; Kont, Are; Palginomm, Valdeko; Koit, Oliver; Luik, Katre			Diverse erosional indicators along a rapidly retreating Holocene strandplain margin, leeward Hiiumaa Island, Estonia	BALTICA			English	Article						storm; scarp; foredune; heavy minerals; magnetic susceptibility; Baltic Sea	BALTIC SEA; SAAREMAA ISLAND; CLIMATE-CHANGE; COASTAL PROCESSES; STORM; LEVEL; BARRIER; DEPOSITS; IMPACT; GULF	A diverse suite of erosional features along the shoreline of Lehtma (Hiiumaa Island, Estonia) is used to assess their morphodynamic context and preservation potential. The Holocene strandplain along the east -facing (leeward) shoreline has experienced rapid retreat due to the anthropogenically induced sediment deficit. The study site is located just updrift of the erosional-depositional fulcrum s…	[Buynevich, Ilya V.] Temple Univ, Dept Earth & Environm Sci, 1901 N 13th St, Philadelphia, PA 19122 USA; [Buynevich, Ilya V.; Tonisson, Hannes; Kont, Are; Palginomm, Valdeko; Koit, Oliver; Luik, Katre] Tallinn Univ, Inst Ecol, Sch Nat Sci & Hlth, Narva Mnt 25, EE-10120 Tallinn, Estonia; [Suursaar, Ulo] Univ Tartu, Estonian Marine Inst, Maealuse 14, EE-12618 Tallinn, Estonia; [Pupienis, Donatas] V…	Pennsylvania Commonwealth System of Higher Education (PCSHE); Temple University; Tallinn University; University of Tartu; Estonian Marine Institute; Vilnius University	Buynevich, IV (corresponding author), Temple Univ, Dept Earth & Environm Sci, 1901 N 13th St, Philadelphia, PA 19122 USA.;Buynevich, IV (corresponding author), Tallinn Univ, Inst Ecol, Sch Nat Sci & Hlth, Narva Mnt 25, EE-10120 Tallinn, Estonia.	coast@temple.edu; annu@tlu.ee; ulo.suursaar@ut.ee; svobodny.polet2012@gmail.com; are145@gmail.co; valdeko.palginomm@gmail.co; koliver@tlu.edu; katre.luik@tlu.ed	Pupienis, Donatas/AAY-9439-2021; Davydov, Oleksiy/HNQ-0347-2023; Koit, Oliver/GRS-2601-2022; Suursaar, Ulo/E-6481-2012; Oleksiy, Davydov/Y-1862-2018	Luik, Katre/0009-0007-7843-4510; Suursaar, Ulo/0000-0002-3474-8151; Oleksiy, Davydov/0000-0003-2144-9627	Estonian Research Council [PRG1471]; Fulbright U.S. Scholarship	Estonian Research Council(Estonian Research Council); Fulbright U.S. Scholarship	This paper is dedicated to Kaarel Orviku, an in- trepid explorer of Estonian coasts. We thank two anonymous reviewers for their suggestions that helped improve the manuscript. The study was funded by the Estonian Research Council Grant PRG1471 and a Fulbright U.S. Scholarship. We thank the people of Hiiumaa for their hospitality.		52	2	2	1	8	INST GEOLOGY & GEOGRAPHY	VILNIUS	SEVCENKOS STR 13, VILNIUS, LT-03223, LITHUANIA	0067-3064	1648-858X		BALTICA	Baltica	JUN	2023	36	1
J	Hotta, W; Haga, C; Morimoto, J; Suzuki, SN; Matsui, T; Owari, T; Shibata, H; Nakamura, F				Hotta, Wataru; Haga, Chihiro; Morimoto, Junko; Suzuki, Satoshi N.; Matsui, Takanori; Owari, Toshiaki; Shibata, Hideaki; Nakamura, Futoshi			Leaving disturbance legacies conserves boreal conifers and maximizes net CO2 absorption under climate change and more frequent and larger windthrow regimes	LANDSCAPE ECOLOGY			English	Article						Disturbance regime; Species composition; Carbon balance; Forest landscape model; LANDIS-II; Life cycle assessment	COARSE WOODY DEBRIS; TREE REGENERATION; FOREST LANDSCAPE; SIMULATION-MODEL; CARBON; DYNAMICS; WIND; ESTABLISHMENT; FUTURE; TEMPERATURE	ContextForest management practices that conserve biodiversity and maximize carbon sequestration under climate change are needed. Although post-windthrow salvage logging and scarification can reduce carbon dioxide (CO2) emissions within ecosystems by removing downed logs, they can greatly affect species composition. Additionally, salvage logging may increase CO2 emissions based on a cradle-to-grav…	[Hotta, Wataru; Morimoto, Junko; Nakamura, Futoshi] Hokkaido Univ, Grad Sch Agr, Kita 9,Nishi 9,Kita Ku, Sapporo, Hokkaido 0608589, Japan; [Haga, Chihiro; Matsui, Takanori] Osaka Univ, Grad Sch Engn, Suita 5650871, Japan; [Suzuki, Satoshi N.; Owari, Toshiaki] Univ Tokyo, Univ Tokyo Hokkaido Forest, Grad Sch Agr & Life Sci, Furano 0791563, Japan; [Shibata, Hideaki] Hokkaido Univ, Field Sci Ctr Nor…	Hokkaido University; Osaka University; University of Tokyo; Hokkaido University	Hotta, W (corresponding author), Hokkaido Univ, Grad Sch Agr, Kita 9,Nishi 9,Kita Ku, Sapporo, Hokkaido 0608589, Japan.	w-hotter97thank-you@eis.hokudai.ac.jp	Hotta, Wataru/AAO-9516-2020; Owari, Toshiaki/A-2375-2013; Suzuki, Satoshi/N-5142-2018; Matsui, Takanori/HSC-0491-2023; Haga, Chihiro/GQH-5011-2022	Owari, Toshiaki/0000-0002-9227-4177; Suzuki, Satoshi/0000-0003-4225-4132; Matsui, Takanori/0000-0001-9441-7664; Morimoto, Junko/0000-0002-4894-556X; Haga, Chihiro/0000-0002-3325-6315; Hotta, Wataru/0000-0001-7541-0109					83	0	0	7	15	SPRINGER	DORDRECHT	VAN GODEWIJCKSTRAAT 30, 3311 GZ DORDRECHT, NETHERLANDS	0921-2973	1572-9761		LANDSCAPE ECOL	Landsc. Ecol.	JUL	2023	38	7
J	Rönnqvist, M; Martell, D; Weintraub, A				Ronnqvist, Mikael; Martell, David; Weintraub, Andres			Fifty years of operational research in forestry	INTERNATIONAL TRANSACTIONS IN OPERATIONAL RESEARCH			English	Article						forestry; operations research; operational research	STOCHASTIC-PROGRAMMING MODEL; MAXIMUM AREA RESTRICTIONS; COLUMN GENERATION; OPTIMIZATION MODEL; LINEAR-PROGRAMS; COST ALLOCATION; HARVEST; FIRE; MANAGEMENT; CHAIN	This paper describes operational research (OR) contributions in forestry over the past 50 years, based on scientific pathways along which the authors have traveled. We draw on our personal experiences and recall how the use of OR in forestry has evolved from the early use of linear programming in the Canadian forest products industry in the 1950s and strategic forest management planning by the U.…	[Ronnqvist, Mikael] Univ Laval, Dept Genie Mecan, FORAC, CIRRELT, Quebec City, PQ G1W 1J4, Canada; [Martell, David] Univ Toronto, Inst Forestry & Conservat, John H Daniels Fac Architecture Landscape & Design, Toronto, ON M5S 3B3, Canada; [Weintraub, Andres] Univ Chile, Dept Ind Engn, Republ 701, Santiago, Chile; [Weintraub, Andres] Inst Complex Engn Syst ISCI, Republ 701, Santiago, Chile	Laval University; University of Toronto; Universidad de Chile	Rönnqvist, M (corresponding author), Univ Laval, Dept Genie Mecan, FORAC, CIRRELT, Quebec City, PQ G1W 1J4, Canada.	mikael.ronnqvist@gmc.ulaval.ca; david.martell@utoronto.ca; aweintra@dii.uchile.cl		Weintraub, Andres/0000-0003-0440-0311	Natural Sciences and Engineering Research Council of Canada; Vinnova; Vetenskapsradet in Sweden; ANID PIA/APOYO; FONDECYT in Chile	Natural Sciences and Engineering Research Council of Canada(Natural Sciences and Engineering Research Council of Canada (NSERC)CGIAR); Vinnova(Vinnova); Vetenskapsradet in Sweden(Swedish Research Council); ANID PIA/APOYO; FONDECYT in Chile(Comision Nacional de Investigacion Cientifica y Tecnologica (CONICYT)CONICYT FONDECYT)	We thank our many colleagues and friends who have worked with us individually and during institutional visits, as well as the many people who we met and interacted with at national and international conferences and workshops. We are particularly fortunate to have benefitted from the stimulating and relaxed environment that we have experienced in the OR and forestry domains throughout our professi…		132	2	2	14	36	WILEY	HOBOKEN	111 RIVER ST, HOBOKEN 07030-5774, NJ USA	0969-6016	1475-3995		INT T OPER RES	Int. Trans. Oper. Res.	NOV	2023	30	6
J	Romagnoli, F; Cadei, A; Costa, M; Marangon, D; Pellegrini, G; Nardi, D; Masiero, M; Secco, L; Grigolato, S; Lingua, E; Picco, L; Pirotti, F; Battisti, A; Locatelli, T; Blennow, K; Gardiner, B; Cavalli, R				Romagnoli, Federica; Cadei, Alberto; Costa, Maximiliano; Marangon, Davide; Pellegrini, Giacomo; Nardi, Davide; Masiero, Mauro; Secco, Laura; Grigolato, Stefano; Lingua, Emanuele; Picco, Lorenzo; Pirotti, Francesco; Battisti, Andrea; Locatelli, Tommaso; Blennow, Kristina; Gardiner, Barry; Cavalli, Raffaele			Windstorm impacts on European forest-related systems: An interdisciplinary perspective	FOREST ECOLOGY AND MANAGEMENT			English	Article						European Forests; Windstorms; Systemic Mapping Review; Cascade Effects; Interdisciplinary Approach; Causal mapping	IPS-TYPOGRAPHUS L.; TREE REGENERATION; TATRA MOUNTAINS; RISK-MANAGEMENT; PICEA-ABIES; LARGE WOOD; WINDTHROW; STORM; DYNAMICS; DISTURBANCE	Windstorms are considered the main disturbing abiotic agent in European forests. They affect a multiplicity of forest-related dimensions, such as forest ecology, forest operations, geomorphology, economy, and socio-cultural aspects. Due to the complex dynamics set off by windstorms, the design of post-windstorm forest management should be characterized by an interdisciplinary approach able to add…	[Romagnoli, Federica; Cadei, Alberto; Costa, Maximiliano; Marangon, Davide; Pellegrini, Giacomo; Masiero, Mauro; Secco, Laura; Grigolato, Stefano; Lingua, Emanuele; Picco, Lorenzo; Pirotti, Francesco; Cavalli, Raffaele] Univ Padua, Dept Land Environm Agr & Forestry TeSAF, Viale Univ 16, I-35020 Legnaro, PD, Italy; [Nardi, Davide; Battisti, Andrea] Univ Padua, Dept Agron Food Nat resources Anim & …	University of Padua; University of Padua; Swedish University of Agricultural Sciences; Lund University; Swiss Federal Institutes of Technology Domain; ETH Zurich	Romagnoli, F (corresponding author), Univ Padua, Dept Land Environm Agr & Forestry TeSAF, Viale Univ 16, I-35020 Legnaro, PD, Italy.	federica.romagnoli@phd.unipd.it	Pellegrini, Giacomo/HDO-3989-2022; Secco, Laura/B-6304-2012; Lingua, Emanuele/B-2941-2008; Battisti, Andrea/AAA-1771-2020; Picco, Lorenzo/D-6535-2017; Nardi, Davide/AAU-1763-2021; Masiero, Mauro/G-5186-2015; Blennow, Kristina/D-7388-2016; Pirotti, Francesco/C-4906-2018; Grigolato, Stefano/C-2697-2014	Blennow, Kristina/0000-0002-7602-5322; Pirotti, Francesco/0000-0002-4796-6406; MARANGON, DAVIDE/0000-0002-8892-6451; Grigolato, Stefano/0000-0002-2089-3892; CADEI, ALBERTO/0000-0002-4565-6041; Romagnoli, Federica/0000-0001-5671-5580; Pellegrini, Giacomo/0000-0003-3172-6413	Dept. TESAF of the University of Padovain [CAVA_SID19_02]; Dept. DAFNAE of the University of Padova of Regione Veneto [1691/2021]; MIPAAF [9093602/2020]; PNRR consortium iNEST (Interconnected North-Est Innovation Ecosystem) - European Union Next-GenerationEU (Piano Nazionale di Ripresa e Resilienza (PNRR) - Missione 4 Componente 2, Investimento 1.5 - D.D. 1058 [ECS_00000043]	Dept. TESAF of the University of Padovain; Dept. DAFNAE of the University of Padova of Regione Veneto; MIPAAF; PNRR consortium iNEST (Interconnected North-Est Innovation Ecosystem) - European Union Next-GenerationEU (Piano Nazionale di Ripresa e Resilienza (PNRR) - Missione 4 Componente 2, Investimento 1.5 - D.D. 1058	The research was funded by Dept. TESAF of the University of Padovain the frame of the research project Vaia-FRONT (CAVA_SID19_02) . Studies related to the entomological component were funded by the Dept. DAFNAE of the University of Padova in the frame of grants of Regione Veneto 1691/2021 and MIPAAF n. 9093602/2020. Moreover, the research was partially supported by the activities in the frame of …		115	11	11	3	15	ELSEVIER	AMSTERDAM	RADARWEG 29, 1043 NX AMSTERDAM, NETHERLANDS	0378-1127	1872-7042		FOREST ECOL MANAG	For. Ecol. Manage.	AUG 1	2023	541
J	Straus, H; Podvinsek, S; Klopcic, M				Straus, Hana; Podvinsek, Suzana; Klopcic, Matija			Identifying Optimal Forest Management Maximizing Carbon Sequestration in Mountain Forests Impacted by Natural Disturbances: A Case Study in the Alps	FORESTS			English	Article						carbon sequestration; forest development modeling; matrix model; forest management scenarios; mixed alpine forests; Slovenia	CLIMATE-CHANGE; SILVER FIR; EUROPE; MODEL; STRATEGIES; DYNAMICS; GROWTH; TREES	The role of forests in mitigating climate change by acting as a carbon sink is becoming increasingly important. Forest management practices can either positively or negatively affect the ability of forests to mitigate climate change. The objectives of our study were to: (a) investigate the effects of natural disturbances on long-term carbon sequestration dynamics in forests and (b) identify oppor…	[Straus, Hana; Podvinsek, Suzana; Klopcic, Matija] Univ Ljubljana, Biotech Fac, Dept Forestry & Renewable Forest Resources, Jamnikarjeva 101, Ljubljana 1000, Slovenia	University of Ljubljana	Klopcic, M (corresponding author), Univ Ljubljana, Biotech Fac, Dept Forestry & Renewable Forest Resources, Jamnikarjeva 101, Ljubljana 1000, Slovenia.	matija.klopcic@bf.uni-lj.si		Brnkalakova, Stanislava/0000-0001-6239-2706; Klopcic, Matija/0000-0003-2619-9073	European Climate Initiative (EUKI) [20_072]; German Federal Ministry for Economic Affairs and Climate Action (BMWK); Slovenian Research Agency (ARRS) [P4-0059]	European Climate Initiative (EUKI); German Federal Ministry for Economic Affairs and Climate Action (BMWK); Slovenian Research Agency (ARRS)(Slovenian Research Agency - Slovenia)	This research was carried out in the framework of the project Forests for Future-optimizing forest carbon sinks through adapted forest management in Slovenia (project number 20_072), which is part of the European Climate Initiative (EUKI). The EUKI is a project financing instrument by the German Federal Ministry for Economic Affairs and Climate Action (BMWK). It is the overarching goal of the EUK…		62	4	4	10	31	MDPI	BASEL	ST ALBAN-ANLAGE 66, CH-4052 BASEL, SWITZERLAND		1999-4907		FORESTS	Forests	MAY 4	2023	14	5
J	Hu, LY; Zhou, J; Zhang, JZ; Behl, A				Hu, Lingyu; Zhou, Jie; Zhang, Justin Zuopeng; Behl, Abhishek			Blockchain technology adaptation and organizational inertia: moderating role between knowledge management processes and supply chain resilience	KYBERNETES			English	Article						Supply chain resilience; Knowledge management processes; Blockchain technology adaptation; Organizational inertia	OPEN INNOVATION; HEALTH-CARE; PERFORMANCE; IMPACT; FIRMS; IMPLEMENTATION; FLEXIBILITY; MODEL; CAPABILITIES; CONSUMPTION	PurposeSupply chain resilience and knowledge management (KM) processes have received increasing attention from researchers and practitioners. Nevertheless, previous studies often treat the two streams of literature independently. Drawing on the knowledge-based theory, this study aims to reconcile these two different streams of literature and examine how and when KM processes influence supply chai…	[Hu, Lingyu; Zhou, Jie] Zhejiang Wanli Univ, Logist & Ecommerce Coll, Ningbo, Peoples R China; [Zhang, Justin Zuopeng] Univ North Florida, Dept Management, Jacksonville, FL 32224 USA; [Behl, Abhishek] Management Dev Inst, Gurgaon, India	Zhejiang Wanli University; State University System of Florida; University of North Florida; Management Development Institute (MDI)	Zhang, JZ (corresponding author), Univ North Florida, Dept Management, Jacksonville, FL 32224 USA.	lingyuh@mail.ustc.edu.cn; jiezhou13511369630@163.com; justin.zhang@unf.edu; abhishekbehl27@gmail.com	Behl, Abhishek/AAF-9221-2021; Zhang, Justin/M-9298-2019; Behl, Abhishek/AAE-5838-2019	Behl, Abhishek/0000-0002-5157-0121; zhou, jie/0000-0002-9018-3140; Zhang, Justin/0000-0002-4074-9505	Zhejiang Provincial Natural Science Fundation of China [LQ19G020005]; major project in Humanities and Social Sciences of Zhejiang Ministry Department [2018QN048]; key project of Key Research Institute of Philosophy and Social Sciences of Zhejiang Province (Modern Port Service Industry and Creative Culture Research Center) [20JDZD067]	Zhejiang Provincial Natural Science Fundation of China; major project in Humanities and Social Sciences of Zhejiang Ministry Department; key project of Key Research Institute of Philosophy and Social Sciences of Zhejiang Province (Modern Port Service Industry and Creative Culture Research Center)	This research is supported by the Zhejiang Provincial Natural Science Fundation of China (LQ19G020005), major project in Humanities and Social Sciences of Zhejiang Ministry Department (2018QN048) and key project of Key Research Institute of Philosophy and Social Sciences of Zhejiang Province (Modern Port Service Industry and Creative Culture Research Center (20JDZD067).		125	9	9	46	134	EMERALD GROUP PUBLISHING LTD	Leeds	Floor 5, Northspring 21-23 Wellington Street, Leeds, W YORKSHIRE, ENGLAND	0368-492X	1758-7883		KYBERNETES	Kybernetes	JAN 29	2024	53	2
J	Lerink, BJW; Schelhaas, MJ; Schreiber, R; Aurenhammer, P; Kies, U; Vuillermoz, M; Ruch, P; Pupin, C; Kitching, A; Kerr, G; Sing, L; Calvert, A; Ní Dhubháin, A; Nieuwenhuis, M; Vayreda, J; Reumerman, P; Gustavsonn, G; Jakobsson, R; Little, D; Thivolle-Cazat, A; Orazio, C; Nabuurs, GJ				Lerink, Bas J. W.; Schelhaas, Mart-Jan; Schreiber, Roland; Aurenhammer, Peter; Kies, Uwe; Vuillermoz, Morgan; Ruch, Philippe; Pupin, Cyrille; Kitching, Andrew; Kerr, Gary; Sing, Louise; Calvert, Amanda; Ni Dhubhain, Aine; Nieuwenhuis, Maarten; Vayreda, Jordi; Reumerman, Patrick; Gustavsonn, Goeran; Jakobsson, Rikard; Little, Daragh; Thivolle-Cazat, Alain; Orazio, Christophe; Nabuurs, Gert-Jan			How much wood can we expect from European forests in the near future?	FORESTRY			English	Article							OWNERS; BIODIVERSITY; SUPPORT; BIOMASS; DISTURBANCES; MOBILIZATION; MOTIVATIONS; PRODUCTS; RESOURCE; INCREASE	The demand for wood in Europe is expected to increase in the coming decades. However, any theoretical maximum supply will be affected by sustainability constraints, the motivations of forest owners and regional factors, such as incentives, species and assortments. However, the influence of these factors on supply is changeable. In this study, we quantify what might be realistically available as a…	[Lerink, Bas J. W.; Schelhaas, Mart-Jan] Wageningen Univ & Res, Wageningen Environm Res, NL-6700 AA Wageningen, Netherlands; [Schreiber, Roland; Aurenhammer, Peter] Bayer Landesanstalt Wald & Forstwirtschaft, Hans Carl von Carlowitz Pl 1, D-85354 Freising Weihenstephan, Germany; [Kies, Uwe] InnovaWood, European Forestry House 66,Rue Luxembourg, BE-1000 Luxembourg, Belgium; [Vuillermoz, Morgan; Ru…	Wageningen University & Research; University College Dublin; Centro de Investigacion Ecologica y Aplicaciones Forestales (CREAF-CERCA); Linnaeus University; Wageningen University & Research	Lerink, BJW (corresponding author), Wageningen Univ & Res, Wageningen Environm Res, NL-6700 AA Wageningen, Netherlands.	bas.lerink@wur.nl; martjan.schelhaas@wur.nl; Roland.Schreiber@lwf.bayern.de; peter.aurenhammer@prosilva.at; uwe.kies@innovawood.eu; morgan.vuillermoz@gmail.com; philippe.ruch@fcba.fr; cyrille.pupin@foretsetboisdelest.com; Andrew.Kitching@forestry.gov.scot; gary.kerr@forestresearch.gov.uk; louise.sing@forestresearch.gov.uk; amandacalvert.acres@gmail.com; maarten.nieuwenhuis@ucd.ie; j.vayreda@creaf…	Nabuurs, Gert-Jan/D-8048-2015; orazio, christophe/JXN-0124-2024	Nieuwenhuis, Maarten/0000-0002-3883-4559; Lerink, Bas/0000-0003-3032-8042; Ni Dhubhain, Aine/0000-0002-6610-9274	European Union [FP7-613762]; Dutch Ministry of Agriculture, Nature and Food Security [KB-34-012-001]; DG Clima [340201/2020/831983/ETU/CLIMA.C.3]	European Union(European Union (EU)); Dutch Ministry of Agriculture, Nature and Food Security; DG Clima	European Union's VIIth Framework Programme project (SIM-WOOD, FP7-613762); Dutch Ministry of Agriculture, Nature and Food Security (KB-34-012-001); DG Clima (No 340201/2020/831983/ETU/CLIMA.C.3).		107	4	5	1	8	OXFORD UNIV PRESS	OXFORD	GREAT CLARENDON ST, OXFORD OX2 6DP, ENGLAND	0015-752X	1464-3626		FORESTRY	Forestry	JUL 8	2023	96	4
J	Sethunadh, J; Letson, FW; Barthelmie, RJ; Pryor, SC				Sethunadh, Jisesh; Letson, F. W.; Barthelmie, R. J.; Pryor, S. C.			Assessing the impact of global warming on windstorms in the northeastern United States using the pseudo-global-warming method	NATURAL HAZARDS			English	Article						WRF; Thermodynamic global warming; Wind speeds; Great Lakes; Extreme events	BULK MICROPHYSICS PARAMETERIZATION; EXTRATROPICAL CYCLONES; SURFACE-TEMPERATURE; PROJECTED CHANGE; NORTH-ATLANTIC; GREAT-LAKES; WRF MODEL; EXTREME PRECIPITATION; FORECASTING-MODEL; WEATHER RESEARCH	Windstorms resulting from intense synoptic-scale cyclones are an important natural hazard in the current climate of the northeastern United States, but their likely response to global climate non-stationarity is poorly understood. This study investigates the ability of the Weather Research and Forecasting model applied at 3.3 km resolution to simulate historically important cold-season windstorms…	[Sethunadh, Jisesh; Letson, F. W.; Pryor, S. C.] Cornell Univ, Dept Earth & Atmospher Sci, Ithaca, NY 14850 USA; [Barthelmie, R. J.] Cornell Univ, Sibley Sch Mech & Aerosp Engn, Ithaca, NY USA; [Sethunadh, Jisesh] Karlsruhe Inst Technol KIT, Karlsruhe, Germany	Cornell University; Cornell University; Helmholtz Association; Karlsruhe Institute of Technology	Sethunadh, J (corresponding author), Cornell Univ, Dept Earth & Atmospher Sci, Ithaca, NY 14850 USA.;Sethunadh, J (corresponding author), Karlsruhe Inst Technol KIT, Karlsruhe, Germany.	ja794@cornell.edu	Pryor, Sara/AAB-9141-2021; Barthelmie, Rebecca J/A-7693-2018	Pryor, S.C./0000-0003-4847-3440; Barthelmie, Rebecca J/0000-0003-0403-6046	US Department of Energy (DoE) [DE-SC0016605]; National Science Foundation (NSF): Extreme Science and Engineering Discovery Environment (XSEDE) [TG-ATM170024]; National Energy Research Scientific Computing Center; Office of Science of the US Department of Energy [DE-AC02-05CH11231]	US Department of Energy (DoE)(United States Department of Energy (DOE)); National Science Foundation (NSF): Extreme Science and Engineering Discovery Environment (XSEDE)(National Science Foundation (NSF)); National Energy Research Scientific Computing Center; Office of Science of the US Department of Energy(United States Department of Energy (DOE))	This work is supported by the US Department of Energy (DoE) (DE-SC0016605) and used computing resources from the National Science Foundation (NSF): Extreme Science and Engineering Discovery Environment (XSEDE) (allocation award to SCP is TG-ATM170024) and the National Energy Research Scientific Computing Center, a DoE Office of Science User Facility supported by the Office of Science of the US De…		105	1	1	3	13	SPRINGER	NEW YORK	ONE NEW YORK PLAZA, SUITE 4600, NEW YORK, NY, UNITED STATES	0921-030X	1573-0840		NAT HAZARDS	Nat. Hazards	JUL	2023	117	3
J	Bertins, M; Paiste, P; Makovskis, K; Ansone-Bertina, L; Busa, L; Lazdina, D; Lazdins, A; Kirsimaee, K; Klavins, M; Viksna, A				Bertins, Maris; Paiste, Paarn; Makovskis, Kristaps; Ansone-Bertina, Linda; Busa, Lauma; Lazdina, Dagnija; Lazdins, Andis; Kirsimaee, Kalle; Klavins, Maris; Viksna, Arturs			Impact of Wood Ash and Sewage Sludge on Elemental Content in Hybrid Alder Clone	SUSTAINABILITY			English	Article						hybrid alder; tree rings; LA-ICP-MS; wood ash; sewage sludge	TREE; ISOTOPES; GROWTH	In this study, the focus was on evaluating the effects of the initial treatment of wood ash and sewage sludge on hybrid alder clones' aboveground biomass and elemental content. To measure the element concentrations in the tree rings, laser ablation-inductively coupled plasma-mass spectrometry (LA-ICP-MS) was utilized, which is a valuable tool for dendrochemistry research, albeit with some challen…	[Bertins, Maris; Busa, Lauma; Viksna, Arturs] Univ Latvia, Fac Chem, Jelgavas Str 1, LV-1004 Riga, Latvia; [Paiste, Paarn; Kirsimaee, Kalle] Univ Tartu, Inst Ecol & Earth Sci, Dept Geol, Ravila 14A, EE-50411 Tartu, Estonia; [Makovskis, Kristaps; Lazdina, Dagnija; Lazdins, Andis] Latvian State Forest Res Inst Silava, Rigas Str 111, LV-2169 Salaspils, Latvia; [Ansone-Bertina, Linda; Klavins, Maris]…	University of Latvia; University of Tartu; Tartu University Institute of Ecology & Earth Sciences; Latvian State Forest Research Institute Silava; University of Latvia	Bertins, M (corresponding author), Univ Latvia, Fac Chem, Jelgavas Str 1, LV-1004 Riga, Latvia.	maris.bertins@lu.lv	Viksna, Arturs/AAE-1166-2022; Buša, Lauma/AGU-5778-2022; Makovskis, Kristaps/AAP-1676-2020; Lazdina, Dagnija/ABC-8131-2020; Lazdins, Andis/E-8366-2013	Ansone-Bertina, Linda/0000-0001-5460-2726; Lazdina, Dagnija/0000-0001-8280-3912; Klavins, Maris/0000-0002-4088-9348; Bertins, Maris/0000-0002-0504-4163; Lazdins, Andis/0000-0002-7169-2011; Viksna, Arturs/0000-0003-1440-798X	European Regional Development Fund's (ERDF's) project; Climate change mitigation potential of trees in shelter belts of drainage ditches in cropland and grassland [1.1.1.1/21/A/030]; European Social Fund's project Strengthening the doctoral capacity of the University of Latvia within the framework of the new doctoral model [8.2.2.0/20/I/006]	European Regional Development Fund's (ERDF's) project(European Union (EU)Marie Curie Actions); Climate change mitigation potential of trees in shelter belts of drainage ditches in cropland and grassland; European Social Fund's project Strengthening the doctoral capacity of the University of Latvia within the framework of the new doctoral model	This research was funded by the European Regional Development Fund's (ERDF's) project, Climate change mitigation potential of trees in shelter belts of drainage ditches in cropland and grassland (No. 1.1.1.1/21/A/030) and European Social Fund's project Strengthening the doctoral capacity of the University of Latvia within the framework of the new doctoral model, identification No.8.2.2.0/20/I/006…		55	0	0	0	7	MDPI	BASEL	ST ALBAN-ANLAGE 66, CH-4052 BASEL, SWITZERLAND		2071-1050		SUSTAINABILITY-BASEL	Sustainability	APR 26	2023	15	9
J	Faison, EK; Masino, SA; Moomaw, WR				Faison, Edward K.; Masino, Susan A.; Moomaw, William R.			The importance of natural forest stewardship in adaptation planning in the United States	CONSERVATION SCIENCE AND PRACTICE			English	Article						adaptation; biodiversity; carbon; climate change; fire; management; natural forest; protected areas; resilience	FUEL-REDUCTION TREATMENTS; UNDERSTORY VEGETATION; TEMPERATE FOREST; PRESCRIBED FIRE; LODGEPOLE PINE; WESTERN US; SEVERITY; DISTURBANCE; WILDFIRE; MANAGEMENT	Forests are critical to the planetary operational system and evolved without human management for millions of years in North America. Actively managing forests to help them adapt to a changing climate and disturbance regime has become a major focus in the United States. Aside from a subset of forests wherein wood production, human safety, and experimental research are primary goals, we argue that…	[Faison, Edward K.] Highstead Fdn, Redding, CT USA; [Masino, Susan A.] Trinity Coll, Hartford, CT USA; [Moomaw, William R.] Tufts Univ, Medford, MA USA; [Faison, Edward K.] Highstead Fdn, POB 1097, Redding, CT 06875 USA	Trinity College; Tufts University	Faison, EK (corresponding author), Highstead Fdn, POB 1097, Redding, CT 06875 USA.	efaison@highstead.net			Highstead Foundation in Redding, CT, USA	Highstead Foundation in Redding, CT, USA	We thank David Foster, Dave Orwig, Peter Del Tredici, Audrey Barker-Plotkin, and Neil Pederson for helpful discussion and comments on earlier versions of this manuscript. The manuscript also benefitted from the comments of two anonymous reviewers and Conservation Biology's editor in chief, Mark Burgman, as well as helpful comments from Conservation Science and Practice's associate editor, Mark Sc…		101	2	2	2	11	WILEY	HOBOKEN	111 RIVER ST, HOBOKEN 07030-5774, NJ USA		2578-4854		CONSERV SCI PRACT	Conserv. Sci. Pract.	JUN	2023	5	6
J	Bastos, A; Sippel, S; Frank, D; Mahecha, MD; Zaehle, S; Zscheischler, J; Reichstein, M				Bastos, Ana; Sippel, Sebastian; Frank, Dorothea; Mahecha, Miguel D.; Zaehle, Soenke; Zscheischler, Jakob; Reichstein, Markus			A joint framework for studying compound ecoclimatic events	NATURE REVIEWS EARTH & ENVIRONMENT			English	Article							CLIMATE-CHANGE; EXTREME EVENTS; TREE MORTALITY; ATMOSPHERIC CIRCULATION; INTERANNUAL VARIABILITY; PRIMARY PRODUCTIVITY; FOREST DISTURBANCES; GLOBAL DISTRIBUTION; CARBON UPTAKE; DROUGHT	Extreme weather and climate events have direct impacts on ecosystems and can further trigger ecosystem disturbances, often having impacts that last longer than the event's duration. The projected increased frequency or intensity of extreme events could thus amplify ecological impacts and reduce the biosphere's CO2 mitigation potential, but multiple feedbacks between ecosystems and climate extreme…	[Bastos, Ana; Frank, Dorothea; Zaehle, Soenke; Reichstein, Markus] Max Planck Inst Biogeochem, Jena, Germany; [Sippel, Sebastian] Swiss Fed Inst Technol, Inst Atmospher & Climate Sci, Zurich, Switzerland; [Sippel, Sebastian] Univ Leipzig, Leipzig Inst Meteorol, Leipzig, Germany; [Mahecha, Miguel D.] Univ Leipzig, Remote Sensing Ctr Earth Syst Res, Leipzig, Germany; [Mahecha, Miguel D.; Zscheischl…	Max Planck Society; Swiss Federal Institutes of Technology Domain; ETH Zurich; Leipzig University; Leipzig University; Helmholtz Association; Helmholtz Center for Environmental Research (UFZ)	Bastos, A (corresponding author), Max Planck Inst Biogeochem, Jena, Germany.	abastos@bgc-jena.mpg.de	Sippel, Sebastian/AFO-8155-2022; Zscheischler, Jakob/ABE-7324-2021; Mahecha, Miguel/F-2443-2010; Zaehle, Sonke/C-9528-2017; Reichstein, Markus/A-7494-2011; Bastos, Ana/G-2927-2013; Zscheischler, Jakob/AFT-1082-2022	Mahecha, Miguel/0000-0003-3031-613X; Zaehle, Sonke/0000-0001-5602-7956; Reichstein, Markus/0000-0001-5736-1112; Bastos, Ana/0000-0002-7368-7806; Zscheischler, Jakob/0000-0001-6045-1629; Sippel, Sebastian/0000-0002-4510-4458	European Union's Horizon 2020 research and innovation programme (project XAIDA) [101003469]; European Union's Horizon 2020 research and innovation programme (European Research Council (ERC) Synergy Grant 'Understanding and Modelling the Earth System with Machine Learning (USMILE)' Grant) [855187]; ESA; European Union (ERC StG, ForExD) [101039567]; European Research Council (ERC) [101039567] Fundi…	European Union's Horizon 2020 research and innovation programme (project XAIDA); European Union's Horizon 2020 research and innovation programme (European Research Council (ERC) Synergy Grant 'Understanding and Modelling the Earth System with Machine Learning (USMILE)' Grant); ESA(European Space Agency); European Union (ERC StG, ForExD); European Research Council (ERC)(European Research Council (…	This work was partly funded by the European Union's Horizon 2020 research and innovation programme (project XAIDA, Grant No. 101003469 and European Research Council (ERC) Synergy Grant 'Understanding and Modelling the Earth System with Machine Learning (USMILE)' Grant agreement No. 855187). M.D.M. and M.R. acknowledge ESA for funding DeepExtremes. A.B. was funded by the European Union (ERC StG, F…		211	27	27	18	89	SPRINGERNATURE	LONDON	CAMPUS, 4 CRINAN ST, LONDON, N1 9XW, ENGLAND		2662-138X		NAT REV EARTH ENV	Nat. Rev. Earth Environ.	MAY	2023	4	5
J	Hansen, WD; Foster, A; Gaglioti, B; Seidl, R; Rammer, W				Hansen, Winslow D.; Foster, Adrianna; Gaglioti, Benjamin; Seidl, Rupert; Rammer, Werner			The Permafrost and Organic LayEr module for Forest Models (POLE-FM) 1.0	GEOSCIENTIFIC MODEL DEVELOPMENT			English	Article							SOIL BURN SEVERITY; BOREAL FOREST; BLACK SPRUCE; THERMAL-PROPERTIES; ACTIVE-LAYER; SNOW COVER; CLIMATE; CARBON; FIRE; VEGETATION	Climate change and increased fire are eroding the resilience of boreal forests. This is problematic because boreal vegetation and the cold soils underneath store approximately 30 % of all terrestrial carbon. Society urgently needs projections of where, when, and why boreal forests are likely to change. Permafrost (i.e., subsurface material that remains frozen for at least 2 consecutive years) and…	[Hansen, Winslow D.] Cary Inst Ecosyst Studies, Millbrook, NY 12545 USA; [Seidl, Rupert; Rammer, Werner] Tech Univ Munich, Sch Life Sci, D-85354 Freising Weihenstephan, Germany; [Foster, Adrianna] Natl Ctr Atmospher Res, Boulder, CO 80035 USA; [Gaglioti, Benjamin] Univ Alaska, Inst Northern, Water & Environm Res Ctr, Engn, Fairbanks, AK 99775 USA; [Seidl, Rupert] Berchtesgaden Natl Pk, D-83471 Be…	Cary Institute of Ecosystem Studies; Technical University of Munich; National Center Atmospheric Research (NCAR) - USA; University of Alaska System; University of Alaska Fairbanks	Hansen, WD (corresponding author), Cary Inst Ecosyst Studies, Millbrook, NY 12545 USA.	hansenw@caryinstitute.org	Seidl, Rupert/ABE-6078-2020	Seidl, Rupert/0000-0002-3338-3402; Hansen, Winslow/0000-0003-3868-9416	National Science Foundation; Royal Bank of Canada; European Research Council [20-2-01-13]; Joint Fire Sciences Program [OPP 2116863]; [101001905]	National Science Foundation(National Science Foundation (NSF)); Royal Bank of Canada; European Research Council(European Research Council (ERC)); Joint Fire Sciences Program;	This research has been supported by the National Science Foundation (grant no. OPP 2116863), the European Research Council under the European Union's Horizon 2020 research and innovation program (grant agreement 101001905), the Joint Fire Sciences Program (project 20-2-01-13), and the Royal Bank of Canada		105	3	4	0	4	COPERNICUS GESELLSCHAFT MBH	GOTTINGEN	BAHNHOFSALLEE 1E, GOTTINGEN, 37081, GERMANY	1991-959X	1991-9603		GEOSCI MODEL DEV	Geosci. Model Dev.	APR 13	2023	16	7
[truncated: 829 more rows]
[truncated: 22 more columns]

## Sheet: Forest_focused_Gudrun
Publication Type	Authors	Book Authors	Book Editors	Book Group Authors	Author Full Names	Book Author Full Names	Group Authors	Article Title	Source Title	Book Series Title	Book Series Subtitle	Language	Document Type	Conference Title	Conference Date	Conference Location	Conference Sponsor	Conference Host	Author Keywords	Keywords Plus	Abstract	Addresses	Affiliations	Reprint Addresses	Email Addresses	Researcher Ids	ORCIDs	Funding Orgs	Funding Name Preferred	Funding Text	Cited References	Cited Reference Count	Times Cited, WoS Core	Times Cited, All Databases	180 Day Usage Count	Since 2013 Usage Count	Publisher	Publisher City	Publisher Address	ISSN	eISSN	ISBN	Journal Abbreviation	Journal ISO Abbreviation	Publication Date	Publication Year	Volume	Issue	Part Number
[truncated: 18 more rows]
[truncated: 22 more columns]

## Sheet: Citing_articles_forest_focused
Publication Type	Authors	Book Authors	Book Editors	Book Group Authors	Author Full Names	Book Author Full Names	Group Authors	Article Title	Source Title	Book Series Title	Book Series Subtitle	Language	Document Type	Conference Title	Conference Date	Conference Location	Conference Sponsor	Conference Host	Author Keywords	Keywords Plus	Abstract	Addresses	Affiliations	Reprint Addresses	Email Addresses	Researcher Ids	ORCIDs	Funding Orgs	Funding Name Preferred	Funding Text	Cited References	Cited Reference Count	Times Cited, WoS Core	Times Cited, All Databases	180 Day Usage Count	Since 2013 Usage Count	Publisher	Publisher City	Publisher Address	ISSN	eISSN	ISBN	Journal Abbreviation	Journal ISO Abbreviation	Publication Date	Publication Year	Volume	Issue	Part Number
[truncated: 647 more rows]
[truncated: 22 more columns]

## Sheet: Forest_Clusters
cluster	paper_ id	label	Authors	Pub. Year	Title	Source	Volume	Page	url	x	y	weight<Links>	weight<Citations>	weight<Norm. citations>	score<Citations>	score<Norm. citations>
[truncated: 380 more rows]
